# Supplementary material for: Measuring cis-regulatory energetics in living cells using allelic manifolds
Source: eLife. 2018 Dec 20;7:e40618. doi: 10.7554/eLife.40618 (PMC6301791; doi:10.7554/eLife.40618)
Supplement: Supplementary file 1. — Please refer to the ’overview’ sheet within this workbook for a description of each data sheet therein. [file elife-40618-supp1.xlsx]

## Sheet: overview
Sheet	Description
measurements_summary	Table of normalized assay results for all promoter constructs reported. Median log of expression in t- condition, standard error of log expression in t- condition, number of data points taken in t- condition, median log of expression in t+ condition, standard error of log expression in t+ condition, number of data points taken in t+ condition, outlier status, distance between CRP binding site and…
cAMP_summary	Table of normalized assay results for occlusion promoter constructs in expression conditions of varying cAMP concentration. Median log of expression and standard error of log of expression is reported for each cAMP concentration for any promoter construct with a minimum of three data points assayed at that concentration.
rnap_summary	Rows list promoters, indexed by 'location', for which log P were estimated and listed in conjoined_resamp. For each promoter, we list the 41 bp RNAP site, the spacing of the activating CRP site with respect to the TSS, the mean log P value, the standard error log P value, and ΔΔG value computed using the RNAP PSAM from Kinney et al. (2010); this PSAM is listed in the rnap_motif sheet below. Note …
occlusion_resamp	Table of values fitted for the repression-by-occlusion thermodynamic model. Fitted values are reported for each resampled run for the log of saturated expression, log of background expression, log of F, log of P and number of times each promoter was bootstrap-sampled for each fit run.
c61_resamp	Table of values fitted for the activation-by-stabilization thermodynamic model with binding site for CRP at -61.5 bp relative to the TSS. Fitted values are reported for each resampled run for the log of saturated expression, log of background expression, log of alpha prime, log of P and number of times the promoter was bootstrap-resampled for each fit run.
conjoined_resamp	Table of values for the activation-by-stabilization model with binding sites for CRP ranging from -60.5 to -82.5 bp relative to the TSS. Fitted values are reported for each resampled run for the log of saturated expression for all CRP binding site locations, log of background expression for each CRP binding site location, log of alpha prime for each CRP binding site location, log of P and number …
occlusion_resamp_(cAMP concentration)	Table of values fitted to the repression-by-occlusion model with measurements of t+ expression made using the stated cAMP concentration. Fitted values are reported for each resampled run for the log of saturated expression, log of background expression, log of F, log of P and number of times the promoter was bootstrap-resampled for each fit run.
(CRP binding site location)_beta_resamp	Table of values fitted to the activation-by-stabilization model with binding site for CRP at the given location +0.5 bp upstream of the TSS. Fitted values are reported for each resampled run for the log of background expression, log of alpha prime, log of beta prime, log of P and number of times the promoter was selected for each fit run.
rnap_motif	The PSAM (i.e., energy matrix) for RNAP from Kinney et al. 2010, used to compute the ΔΔG values in Figure 6. This PSAM was obtained and reprinted, with permission of the authors, from https://github.com/jbkinney/09_sortseq/models_txt/rnap_tau_final_all.41.matrix.txt. The 'position' column lists positions relative to the TSS of the lac* promoter. Columns 'A,'C','G', and 'T' list energy contributio…
gaston_extraction	Graphical extraction of t+/t- values from Gaston et al. (1990), Figure 1c, for use in Main Text Table 1. Reference: Gaston K, Bell A, Kolb A, Buc H, Busby S. Stringent spacing requirements for transcription activation by CRP. Cell. 1990 Aug 24;62(4):733–43.
ushida_extraction	Computation of t+/t- values from Ushida et al. (1990), Table 2, for use in Main Text Table 1. Reference: Ushida C, Aiba H. Helical phase dependent action of CRP: effect of the distance between the CRP site and the -35 region on promoter activity. Nucl Acids Res. 1990 Nov 11;18(21):6325–30.

## Sheet: measurements_summary
location	name	log_t+	dlog_t+	log_t-	dlog_t-	num_t+	num_t-	outlier	spacing	sequence
b5E4	61c-oc0	-1.69199	0.146085	1.35737	0.0881542	6	6	0	0.5	CGCAATGAATCACTCCATTGAGTGTTTTGAGGGTCCCCAGGCTTTACACCTGTTGCCTCCGGCTCGTAGAATGTGACCTAGATCACATT
b5A8	61c-ocl	-4.95559	0.477209	-2.65252	0.185727	12	6	0	4.5	CGCAATGAATCACTCCATTGAGTGTTTTGAGGGTCCCCAGGCTTTACACCTGTTGCCTCCGGCTCGTATGTTGAATGTGACCTAGATCACATT
b5B2	61c-ocl.35L01	-5.42685	1.39514	-3.13929	0.0532756	15	9	0	4.5	CGCAATGAATCACTCCATTGAGTGTTTTGAGGGTCCCCAGGGTTTACACCCGTTGCCTCCGGCTCGTATGTTGAATGTGACCTAGATCACATT
b5B3	61c-ocl.35L02	-5.05749	1.23283	-2.84026	0.373761	15	9	0	4.5	CGCAATGAATCACTCCATTGAGTGTTTTGAGGGTCCCCAGGCTTTACACCCGTTGCCTCCGGCTCGTATGTTGAATGTGACCTAGATCACATT
b5B5	61c-ocl.35L04	-4.60045	0.550925	-4.5169	0.0568846	14	6	0	4.5	CGCAATGAATCACTCCATTGAGTGTTTTGAGGGTCCCCACCCTTAACAGCTGTTGCCTCCGGCTCGTATGTTGAATGTGACCTAGATCACATT
b5B7	61c-ocl.35L06	-6.2123	0.824385	-5.78506	0.130941	11	6	0	4.5	CGCAATGAATCACTCCATTGAGTGTTTTGAGGGTCCCCAGGCTATATAGCTGTTGCCTCCGGCTCGTATGTTGAATGTGACCTAGATCACATT
b5B8	61c-ocl.35L07	-4.0747	0.306912	-1.28889	0.153873	18	9	0	4.5	CGCAATGAATCACTCCATTGAGTGTTTTGAGGGTCCCCATACTTTACAACTGTTGCCTCCGGCTCGTATGTTGAATGTGACCTAGATCACATT
b5B9	61c-ocl.35L08	-6.61382	0.131559	-5.10882	0.130672	13	9	0	4.5	CGCAATGAATCACTCCATTGAGTGTTTTGAGGGTCCCCAGGCTTCACAGCAATTGCCTCCGGCTCGTATGTTGAATGTGACCTAGATCACATT
b5C1	61c-ocl.35L09	-6.28922	0.324817	-5.31842	0.191071	11	6	0	4.5	CGCAATGAATCACTCCATTGAGTGTTTTGAGGGTCCCCAGTCTTTATACATGTTGCCTCCGGCTCGTATGTTGAATGTGACCTAGATCACATT
b5C2	61c-ocl.35L10	-5.61759	0.220883	-5.45276	0.10255	11	6	0	4.5	CGCAATGAATCACTCCATTGAGTGTTTTGAGGGTCCCCAAGTGATACATCCGTTGCCTCCGGCTCGTATGTTGAATGTGACCTAGATCACATT
b5C3	61c-ocl.35L11	-3.65999	0.263432	-0.762748	0.157741	15	9	0	4.5	CGCAATGAATCACTCCATTGAGTGTTTTGAGGGTCCCCAGCGTTGACACCTGTTGCCTCCGGCTCGTATGTTGAATGTGACCTAGATCACATT
b5C4	61c-ocl.35L12	-5.8091	0.327727	-5.73763	0.289116	11	6	0	4.5	CGCAATGAATCACTCCATTGAGTGTTTTGAGGGTCCCCAGACTGAACACCTGTTGCCTCCGGCTCGTATGTTGAATGTGACCTAGATCACATT
b5C5	61c-ocl.35L13	-6.68697	0.693079	-6.2042	1.04358	13	9	0	4.5	CGCAATGAATCACTCCATTGAGTGTTTTGAGGGTCCCCAGGCGTGAAACCGCTTGCCTCCGGCTCGTATGTTGAATGTGACCTAGATCACATT
b5C7	61c-ocl.35L15	-6.44349	0.809352	-5.98399	0.344359	12	6	0	4.5	CGCAATGAATCACTCCATTGAGTGTTTTGAGGGTCCCCAGGCGCGCACGTTTTGCCTCCGGCTCGTATGTTGAATGTGACCTAGATCACATT
b5C8	61c-ocl.35L16	-6.0496	0.198662	-5.39032	0.258719	9	6	0	4.5	CGCAATGAATCACTCCATTGAGTGTTTTGAGGGTCCCCCGGCTTTAGATCTGTTGCCTCCGGCTCGTATGTTGAATGTGACCTAGATCACATT
b5C9	61c-ocl.35L17	-5.33532	1.39526	-5.14014	0.205675	13	6	0	4.5	CGCAATGAATCACTCCATTGAGTGTTTTGAGGGTCCCAAACCTCCACAACTGTTGCCTCCGGCTCGTATGTTGAATGTGACCTAGATCACATT
b5D1	61c-ocl.35L18	-6.12386	0.350051	-4.72011	0.416055	9	6	0	4.5	CGCAATGAATCACTCCATTGAGTGTTTTGAGGGTCCCCAGGCTATACACCTATTGCCTCCGGCTCGTATGTTGAATGTGACCTAGATCACATT
b5D2	61c-ocl.35L19	-6.23368	0.288221	-6.01075	0.123587	6	3	0	4.5	CGCAATGAATCACTCCATTGAGTGTTTTGAGGGTCCCCAGACGTTACACCTGTTGCCTCCGGCTCGTATGTTGAATGTGACCTAGATCACATT
b5D3	61c-ocl.35L20	-5.25092	0.803278	-5.90864	0.0271318	5	3	0	4.5	CGCAATGAATCACTCCATTGAGTGTTTTGAGGGTCCCCAGTCGTTTCACGTGTTGCCTCCGGCTCGTATGTTGAATGTGACCTAGATCACATT
b5D4	61c-ocl.35L21	-5.29725	0.229349	-4.99222	0.088008	6	3	0	4.5	CGCAATGAATCACTCCATTGAGTGTTTTGAGGGTCCCCAGGCTTAACATTCGTTGCCTCCGGCTCGTATGTTGAATGTGACCTAGATCACATT
b5D5	61c-ocl.35L22	-5.0376	0.83154	-4.4403	0.0634545	6	3	0	4.5	CGCAATGAATCACTCCATTGAGTGTTTTGAGGGTCCCCATGCGTGACACCTGTTGCCTCCGGCTCGTATGTTGAATGTGACCTAGATCACATT
b5D6	61c-ocl.35L23	-6.4496	0.798315	-6.30337	0.188528	5	3	0	4.5	CGCAATGAATCACTCCATTGAGTGTTTTGAGGGTCCCCACGCGATAAGCCTGTTGCCTCCGGCTCGTATGTTGAATGTGACCTAGATCACATT
b5D7	61c-ocl.35L24	-6.50471	0.0575311	-5.86182	0.0847325	3	3	0	4.5	CGCAATGAATCACTCCATTGAGTGTTTTGAGGGTCCCCAGGTTATACACCTGTTGCCTCCGGCTCGTATGTTGAATGTGACCTAGATCACATT
b1A8	61c-r18	-2.54765	0.006254	-2.65123	0.00913497	3	3	0		CGCAATGAATCACTCCATTGAGTGTTTTGAGGGTCCCCAGGCTTTACACCTGTTGCCTCCGGCTCGTATGTTGTGTGGATT
b1A7	61c-r18	-2.40094	0.296529	-2.19562	0.231352	9	9	0		CGCAATGAATCACTCCATTGAGTGTTTTGAGGGTCCCCAGGCTTTACACCTGTTGCCTCCGGCTCGTATGTTGTGTGGATT
b1E3	61c-r18.35L01	-3.82315	0.332263	-3.69688	0.324122	8	9	0		CGCAATGAATCACTCCATTGAGTGTTTTGAGGGTCCCCAGGGGTTCCACCTGTTGCCTCCGGCTCGTATGTTGTGTGGATT
b1E4	61c-r18.35L02	-4.77388	1.16434	-5.37246	0.568309	10	7	0		CGCAATGAATCACTCCATTGAGTGTTTTGAGGGTCCCCAGGCTGAACGTCTGTTGCCTCCGGCTCGTATGTTGTGTGGATT
b1E5	61c-r18.35L03	-5.16467	0.0563736	-4.99706	0.744051	3	9	0		CGCAATGAATCACTCCATTGAGTGTTTTGAGGGTCCCCAGGCTATCCACGTGTTGCCTCCGGCTCGTATGTTGTGTGGATT
b1E7	61c-r18.35L05	-5.31954	0.244578	-5.13939	0.756271	3	4	0		CGCAATGAATCACTCCATTGAGTGTTTTGAGGGTCCCCGGGCGTTACACATGTTGCCTCCGGCTCGTATGTTGTGTGGATT
b1E8	61c-r18.35L06	-5.61577	0.434901	-5.43233	0.885973	3	4	0		CGCAATGAATCACTCCATTGAGTGTTTTGAGGGTCCCCGGGCGTTACACATGTTGCCTCCGGCTCGTATGTTGTGTGGATT
b1F1	61c-r18.35L08	-1.70466	0.903307	-1.98137	0.84931	232	243	0		CGCAATGAATCACTCCATTGAGTGTTTTGAGGGTCCCCAGGCTTTACACTTGTTGCCTCCGGCTCGTATGTTGTGTGGATT
b1F2	61c-r18.35L09	-6.03521	0.913318	-5.98905	0.199954	5	3	0		CGCAATGAATCACTCCATTGAGTGTTTTGAGGGTCCCCATGCAGTTCATGTTTTGCCTCCGGCTCGTATGTTGTGTGGATT
b1F3	61c-r18.35L10	-2.11717	0.2899	-2.3113	0.32324	6	6	0		CGCAATGAATCACTCCATTGAGTGTTTTGAGGGTCCCCAGTCTTTACACTTGTTGCCTCCGGCTCGTATGTTGTGTGGATT
b1F4	61c-r18.35L11	-4.88998	0.968583	-5.25785	0.802637	6	4	0		CGCAATGAATCACTCCATTGAGTGTTTTGAGGGTCCCCCAGTTTTACTCCTGTTGCCTCCGGCTCGTATGTTGTGTGGATT
b1F5	61c-r18.35L12	-2.21874	0.41552	-2.52696	0.417181	6	6	0		CGCAATGAATCACTCCATTGAGTGTTTTGAGGGTCCCCAGCCTTTACACCGATTGCCTCCGGCTCGTATGTTGTGTGGATT
b1F6	61c-r18.35L13	-5.27074	0.17991	-5.25262	0.763803	6	5	0		CGCAATGAATCACTCCATTGAGTGTTTTGAGGGTCCCCAGGCTTTAGACCTGTTGCCTCCGGCTCGTATGTTGTGTGGATT
b1F7	61c-r18.35L14	-5.2483	0.243566	-5.53468	1.10208	4	6	0		CGCAATGAATCACTCCATTGAGTGTTTTGAGGGTCCCCGTAATTCACACCTGTTGCCTCCGGCTCGTATGTTGTGTGGATT
b1F8	61c-r18.35L15	-2.0918	0.24964	-2.21608	0.248837	6	6	0		CGCAATGAATCACTCCATTGAGTGTTTTGAGGGTCCCCAGGCTTTACACCTGTTGCCTCCGGCTCGTATGTTGTGTGGATT
b1F9	61c-r18.35L16	-5.547	0.468379	-5.18439	3.10209	3	4	0		CGCAATGAATCACTCCATTGAGTGTTTTGAGGGTCCCCAAGCTTTCCGCCTGTTGCCTCCGGCTCGTATGTTGTGTGGATT
b1G1	61c-r18.35L17	-4.96007	0.287142	-5.01806	0.990748	5	4	0		CGCAATGAATCACTCCATTGAGTGTTTTGAGGGTCCCCGATCCTTACAGCTGTTGCCTCCGGCTCGTATGTTGTGTGGATT
b1G2	61c-r18.35L18	-4.47176	0.533013	-4.67822	0.761776	5	6	0		CGCAATGAATCACTCCATTGAGTGTTTTGAGGGTCCCCAGGGCTTACACATATTGCCTCCGGCTCGTATGTTGTGTGGATT
b1G3	61c-r18.35L19	-5.38229	0.0904102	-5.07673	1.8265	4	4	0		CGCAATGAATCACTCCATTGAGTGTTTTGAGGGTCCCCAAGCTCTATACCTGTTGCCTCCGGCTCGTATGTTGTGTGGATT
b1G5	61c-r18.35L21	-4.89229	0.321175	-4.53389	1.12653	4	4	0		CGCAATGAATCACTCCATTGAGTGTTTTGAGGGTCCCCGCTCTTTCCAGCTGTTGCCTCCGGCTCGTATGTTGTGTGGATT
b1G6	61c-r18.35L22	-5.2819	0.43391	-5.15967	0.0702206	4	3	0		CGCAATGAATCACTCCATTGAGTGTTTTGAGGGTCCCCAAGCGTTACATCTGTTGCCTCCGGCTCGTATGTTGTGTGGATT
b1G7	61c-r18.35L23	-5.42084	0.222521	-5.59364	0.284825	3	3	0		CGCAATGAATCACTCCATTGAGTGTTTTGAGGGTCCCCAGGCAATACACCTTTTGCCTCCGGCTCGTATGTTGTGTGGATT
b1G8	61c-r18.35L24	-5.18269	0.11734	-4.94648	0.128848	6	3	0		CGCAATGAATCACTCCATTGAGTGTTTTGAGGGTCCCCAGGCTCAACGCCTATTGCCTCCGGCTCGTATGTTGTGTGGATT
b14E3	c40.10L01	-0.0399317	0.0134948	0.203232	0.0774905	3	3	0	-40.5	CGCAATGAATGTGACCTAGATCACATTTGGTATAGTTCCTTGCGATATTATGTGTATATT
b14E4	c40.10L02	-4.45402	0.136057	-4.23048	0.145452	3	3	0	-40.5	CGCAATGAATGTGACCTAGATCACATTTGGTATAGTTCCTTCGGCTATGGTCCCAATATT
b14E5	c40.10L03	0.424488	0.0893955	-1.43428	0.0811603	3	3	0	-40.5	CGCAATGAATGTGACCTAGATCACATTTGGTATAGTTCCTTTAGGTATTGTCTGCATATT
b14E6	c40.10L04	2.03673	0.0278451	-0.689393	0.0606923	3	3	0	-40.5	CGCAATGAATGTGACCTAGATCACATTTGGTATAGTTCCTTTTGCTATAATTACAATATT
b14E8	c40.10L06	2.5546	0.0360566	0.845627	0.0224822	3	3	0	-40.5	CGCAATGAATGTGACCTAGATCACATTTGGTATAGTTCCTTGTGATATACTGCTCATATT
b14E9	c40.10L07	-3.83929	0.124094	-4.38653	0.0154707	3	3	0	-40.5	CGCAATGAATGTGACCTAGATCACATTTGGTATAGTTCCTTGCGTTATCTTTGCGATATT
b14F1	c40.10L08	-4.78581	0.113658	-4.01282	0.093807	3	3	0	-40.5	CGCAATGAATGTGACCTAGATCACATTTGGTATAGTTCCTTCGGCTATGGTCCCAATATT
b14F3	c40.10L10	-1.27341	0.0516503	0.381423	0.0179133	3	3	0	-40.5	CGCAATGAATGTGACCTAGATCACATTTGGTATAGTTCCTTGAGGTATTTTGCTAATATT
b14F4	c40.10L11	-4.20901	0.181451	-3.30994	0.0453684	3	3	0	-40.5	CGCAATGAATGTGACCTAGATCACATTTGGTATAGTTCCTTTGGTTATCGTCCGCATATT
b14G7	c40.10L12	-2.02824	0.0408639	-1.85954	0.0669543	3	3	0	-40.5	CGCAATGAATGTGACCTAGATCACATTTGGTATAGTTCCTTGCGCTATGCTGAGTATATT
b14G8	c40.10L13	0.197317	0.0752848	-1.47197	0.102755	3	3	0	-40.5	CGCAATGAATGTGACCTAGATCACATTTGGTATAGTTCCTTCCGCTATACTTCATATATT
b14G9	c40.10L14	0.533169	0.118825	-0.637259	0.0636952	3	3	0	-40.5	CGCAATGAATGTGACCTAGATCACATTTGGTATAGTTCCTTTTGATATTATGAGTATATT
b14H1	c40.10L15	1.22929	0.0906361	-1.73204	0.0584588	3	3	0	-40.5	CGCAATGAATGTGACCTAGATCACATTTGGTATAGTTCCTTACGTTATAATAAAGATATT
b14H2	c40.10L16	-3.82933	0.038528	-3.64565	0.0829656	3	3	0	-40.5	CGCAATGAATGTGACCTAGATCACATTTGGTATAGTTCCTTCCGATATTGTACCCATATT
b14H3	c40.10L17	-3.76205	0.134285	-3.4055	0.0190359	3	3	0	-40.5	CGCAATGAATGTGACCTAGATCACATTTGGTATAGTTCCTTAAGCTATCTTTGAAATATT
b14H4	c40.10L18	-3.53017	0.180607	-2.61518	0.115537	3	3	0	-40.5	CGCAATGAATGTGACCTAGATCACATTTGGTATAGTTCCTTGGGATATCTTTTGCATATT
b14H5	c40.10L19	0.184452	0.0877683	-1.41623	0.0709093	3	3	0	-40.5	CGCAATGAATGTGACCTAGATCACATTTGGTATAGTTCCTTACGCTATACTTCGAATATT
b14H6	c40.10L20	-2.99703	0.064749	-2.27997	0.0565494	3	3	0	-40.5	CGCAATGAATGTGACCTAGATCACATTTGGTATAGTTCCTTAAGCTATGCTCAGGATATT
b14H7	c40.10L21	1.89181	0.0808326	0.417463	0.0216159	3	3	0	-40.5	CGCAATGAATGTGACCTAGATCACATTTGGTATAGTTCCTTATGCTATGATGTGCATATT
b14H8	c40.10L22	-1.23146	0.102135	-1.59151	0.1007	3	3	0	-40.5	CGCAATGAATGTGACCTAGATCACATTTGGTATAGTTCCTTAGGATATGATGACAATATT
b15C6	c40.10L23	-1.51739	0.0216991	-0.69782	0.0161	3	3	0	-40.5	CGCAATGAATGTGACCTAGATCACATTTGGTATAGTTCCTTCAGCTATGGTATGCATATT
b15C7	c40.10L24	-2.36826	0.0196595	-2.47648	0.0344692	3	3	0	-40.5	CGCAATGAATGTGACCTAGATCACATTTGGTATAGTTCCTTTAGGTATCCTCGTAATATT
b15C8	c40.10L25	-2.67823	0.0755505	-3.78833	0.00683469	3	3	0	-40.5	CGCAATGAATGTGACCTAGATCACATTTGGTATAGTTCCTTCCGTTATAGTCGGCATATT
b15C9	c40.10L26	-2.74001	0.267257	-1.80613	0.0662225	3	3	0	-40.5	CGCAATGAATGTGACCTAGATCACATTTGGTATAGTTCCTTACGGTATTGTGCTTATATT
b15D1	c40.10L27	-3.37631	0.0520372	-1.92182	0.0596946	3	3	0	-40.5	CGCAATGAATGTGACCTAGATCACATTTGGTATAGTTCCTTAAGATATTTTAAAAATATT
b15D2	c40.10L28	-0.329729	0.01027	-1.14462	0.110755	3	3	0	-40.5	CGCAATGAATGTGACCTAGATCACATTTGGTATAGTTCCTTGGGTTATGATGTATATATT
b15D3	c40.10L29	-3.35247	0.0311196	-1.77021	0.0502503	3	3	0	-40.5	CGCAATGAATGTGACCTAGATCACATTTGGTATAGTTCCTTAAGATATGTTTCAAATATT
b15D4	c40.10L30	-1.56617	0.0780304	-2.72484	0.0715228	3	3	0	-40.5	CGCAATGAATGTGACCTAGATCACATTTGGTATAGTTCCTTCCGGTATCATTTCAATATT
b15D6	c40.10L32	2.19921	0.0526835	-0.910552	0.0932274	3	3	0	-40.5	CGCAATGAATGTGACCTAGATCACATTTGGTATAGTTCCTTTCGGTATATTATCTATATT
b12I1	c40r18.A	2.06645	0.269971	-0.129833	0.16872	6	6	0	-40.5	CGCAATGAATGTGACCTAGATCACATTTGGTATAGTTCCTTAGGGTATAATATATATATT
b12I2	c40r18.B	2.0299	0.354274	-0.249757	0.211937	6	6	0	-40.5	CGCAATGAATGTGACCTAGATCACATTTGGTATAGTTCCTTAGGGTATAATATATATATT
b12I3	c40r18.C	2.21546	0.221806	-0.347024	0.223061	6	6	0	-40.5	CGCAATGAATGTGACCTAGATCACATTTGGTATAGTTCCTTAGGGTATAATATATATATT
b14D6	c41.gal1	2.31937	0.100113	-2.483	0.236358	9	9	0	-41.5	CGCAATGAATGTGACCTAGATCACATTTTTCGGATCTTTGTGATGCTATGGTTATTTCATT
b14D7	c41.gal2	2.26318	0.105385	-2.44772	0.206726	6	6	0	-41.5	CGCAATGAATGTGACCTAGATCACATTTTTCGGATCTTTGTGATGCTATGGTTATTTCATT
b14D8	c41.gal3	2.25899	0.108877	-2.49083	0.282842	6	6	0	-41.5	CGCAATGAATGTGACCTAGATCACATTTTTCGGATCTTTGTGATGCTATGGTTATTTCATT
b3C7	c60r18	1.62846	0.298191	-1.81918	0.200298	9	9	0	-60.5	CGCAATGAATGTGACCTAGATCACATTTGAGGGTCCCAGGCTTTACACCTGTTGCCTCCGGCTCGTATGTTGTGTGGATT
b7D8	c60r18.10L01	2.43897	0.456161	-0.374783	0.733873	6	6	0	-60.5	CGCAATGAATGTGACCTAGATCACATTTGAGGGTCCCAGGCTTTACACCTGTTGCCTCCGGCGCGTATGTTGTGTGGATT
b7D9	c60r18.10L02	0.489282	0.369922	-2.79864	0.506093	6	6	0	-60.5	CGCAATGAATGTGACCTAGATCACATTTGAGGGTCCCAGGCTTTACACCTGTTGCCTCCGGCTCGTATGTTTTGTGGATT
b7E1	c60r18.10L03	-2.90292	0.464127	-5.02713	0.427662	6	6	0	-60.5	CGCAATGAATGTGACCTAGATCACATTTGAGGGTCCCAGGCTTTACACCTGTTGCCTCCGGCTCGTACGTAGTGTGGATT
b7E2	c60r18.10L04	1.17331	0.399589	-2.08684	0.525655	6	6	0	-60.5	CGCAATGAATGTGACCTAGATCACATTTGAGGGTCCCAGGCTTTACACCTGTTGCCTCCGGCTCGTATGTTGTGTGGATT
b7E3	c60r18.10L05	0.00954007	0.355299	-3.0275	0.585638	6	6	0	-60.5	CGCAATGAATGTGACCTAGATCACATTTGAGGGTCCCAGGCTTTACACCTGTTGCCTCCGGGTCGTATGTTTGGTGGATT
b7E4	c60r18.10L06	-3.7157	0.300978	-6.31293	0.148863	6	6	0	-60.5	CGCAATGAATGTGACCTAGATCACATTTGAGGGTCCCAGGCTTTACACCTGTTGCCTCCGGCTCGTATGTCGGGTGGATT
b7E5	c60r18.10L07	2.29847	0.448077	0.595284	0.604571	6	6	0	-60.5	CGCAATGAATGTGACCTAGATCACATTTGAGGGTCCCAGGCTTTACACCTGTTGCCTCCGGCTCGTATATTGTGTGGATT
b7E6	c60r18.10L08	-4.30996	0.766576	-7.3923	1.22276	8	7	0	-60.5	CGCAATGAATGTGACCTAGATCACATTTGAGGGTCCCAGGCTTTACACCTGTTGCCTCCGGACCGCCAGCTGTTTGGATT
b7E7	c60r18.10L09	1.32911	0.311732	-1.82031	0.557655	6	6	0	-60.5	CGCAATGAATGTGACCTAGATCACATTTGAGGGTCCCAGGCTTTACACCTGTTGCCTCCGGCTCGTATGTTAAGAGGATT
b7E8	c60r18.10L10	-3.13511	0.71555	-5.47849	0.339259	6	6	0	-60.5	CGCAATGAATGTGACCTAGATCACATTTGAGGGTCCCAGGCTTTACACCTGTTGCCTCCGGCTCGTATGTGGTGAGGATT
b7E9	c60r18.10L11	-4.45159	0.482424	-6.29207	0.111323	7	6	0	-60.5	CGCAATGAATGTGACCTAGATCACATTTGAGGGTCCCAGGCTTTACACCTGTTGCCTCCGGTTCGCACGTTGTGTGGATT
b7F1	c60r18.10L12	1.57699	0.29787	-1.86339	0.625482	9	9	0	-60.5	CGCAATGAATGTGACCTAGATCACATTTGAGGGTCCCAGGCTTTACACCTGTTGCCTCCGGCTCTAATGTTCTGTGGATT
b7F2	c60r18.10L13	2.17795	0.188245	-0.638989	0.46816	9	9	0	-60.5	CGCAATGAATGTGACCTAGATCACATTTGAGGGTCCCAGGCTTTACACCTGTTGCCTCCGGCTTGTATGTTGTGTGGATT
b7F3	c60r18.10L14	-5.10427	0.741534	-7.08686	1.0132	6	8	0	-60.5	CGCAATGAATGTGACCTAGATCACATTTGAGGGTCCCAGGCTTTACACCTGTTGCCTCCGGCATGGATGTCGACTGGATT
b7F6	c60r18.10L17	-2.58857	0.251843	-5.25017	0.635356	6	6	0	-60.5	CGCAATGAATGTGACCTAGATCACATTTGAGGGTCCCAGGCTTTACACCTGTTGCCTCCGGCTCGAAAGTTCTTTGGATT
b7F7	c60r18.10L18	0.156794	0.261655	-3.4785	0.433308	6	6	0	-60.5	CGCAATGAATGTGACCTAGATCACATTTGAGGGTCCCAGGCTTTACACCTGTTGCCTCCGGCACGTACGTTGTGTGGATT
b7F8	c60r18.10L19	2.39328	0.389746	0.245521	0.6585	6	6	0	-60.5	CGCAATGAATGTGACCTAGATCACATTTGAGGGTCCCAGGCTTTACACCTGTTGCCTCCGGCAGGTATGTTGTGTGGATT
b7G1	c60r18.10L21	0.78809	0.321699	-2.68735	0.531783	6	6	0	-60.5	CGCAATGAATGTGACCTAGATCACATTTGAGGGTCCCAGGCTTTACACCTGTTGCCTCCGGCTCGTATGTTGAGAGGATT
b7G2	c60r18.10L22	-1.18786	0.521331	-4.58254	0.42396	6	6	0	-60.5	CGCAATGAATGTGACCTAGATCACATTTGAGGGTCCCAGGCTTTACACCTGTTGCCTCCGGCTCGTATGTAGTGCGGATT
b7G3	c60r18.10L23	-3.53043	0.398074	-5.6852	0.533776	6	6	0	-60.5	CGCAATGAATGTGACCTAGATCACATTTGAGGGTCCCAGGCTTTACACCTGTTGCCTCCGGTTCGCGTGTAGTGTGGATT
b1A1	c61r18	2.74314	0.364807	-1.65038	0.151665	13	15	0	-61.5	CGCAATGAATGTGACCTAGATCACATTTGAGGGTCCCCAGGCTTTACACCTGTTGCCTCCGGCTCGTATGTTGTGTGGATT
b2C6	c61r18.10L01	1.08355	0.230168	-4.87873	0.214275	9	9	0	-61.5	CGCAATGAATGTGACCTAGATCACATTTGAGGGTCCCCAGGCTTTACACCTGTTGCCTCCGGTTCGTATGAAGTGTGGATT
b2C7	c61r18.10L02	2.8265	0.199036	0.990744	0.394305	15	12	0	-61.5	CGCAATGAATGTGACCTAGATCACATTTGAGGGTCCCCAGGCTTTACACCTGTTGCCTCCGGCCCGTATGCTATGTGGATT
b2C8	c61r18.10L03	2.44675	0.336049	-2.47531	0.39202	12	11	0	-61.5	CGCAATGAATGTGACCTAGATCACATTTGAGGGTCCCCAGGCTTTACACCTGTTGCCTCCGGCTCGTAATTTGTTTGGATT
b2C9	c61r18.10L04	2.69524	0.189053	-2.2133	0.34271	12	12	0	-61.5	CGCAATGAATGTGACCTAGATCACATTTGAGGGTCCCCAGGCTTTACACCTGTTGCCTCCGGCTCGTATGTTGCATGGATT
b2D1	c61r18.10L05	2.60542	0.37077	-2.01217	0.344336	15	15	0	-61.5	CGCAATGAATGTGACCTAGATCACATTTGAGGGTCCCCAGGCTTTACACCTGTTGCCTCCGGCTCGTATGTTCTATGGATT
b2D2	c61r18.10L06	1.39935	0.224967	-4.73063	0.138367	9	9	0	-61.5	CGCAATGAATGTGACCTAGATCACATTTGAGGGTCCCCAGGCTTTACACCTGTTGCCTCCGGTTCCAATGTTTTGCGGATT
b2D3	c61r18.10L07	2.75074	0.347354	-1.7771	0.365831	12	12	0	-61.5	CGCAATGAATGTGACCTAGATCACATTTGAGGGTCCCCAGGCTTTACACCTGTTGCCTCCGGCTCGTATGTTGTGTGGATT
b2D4	c61r18.10L08	2.3565	0.212456	-2.78901	0.128042	9	9	0	-61.5	CGCAATGAATGTGACCTAGATCACATTTGAGGGTCCCCAGGCTTTACACCTGTTGCCTCCGGCTCGTACTTTGTGTGGATT
b2D5	c61r18.10L09	2.738	0.232823	-1.01853	0.346466	12	12	0	-61.5	CGCAATGAATGTGACCTAGATCACATTTGAGGGTCCCCAGGCTTTACACCTGTTGCCTCCGGCACGTATGTTGTGTGGATT
b2D6	c61r18.10L10	-1.7097	0.147515	-6.47651	0.517599	12	10	0	-61.5	CGCAATGAATGTGACCTAGATCACATTTGAGGGTCCCCAGGCTTTACACCTGTTGCCTCCGGCTCGCATCTAACACGGATT
b2D7	c61r18.10L11	-2.65364	0.225371	-4.93375	0.420832	10	12	0	-61.5	CGCAATGAATGTAACCTAGATCACATTTGAGGGTCCCCAGGCTTTACACCTGTTGCCTCCGGCTCGAAGGATGTGAGGATT
b2D8	c61r18.10L12	2.26892	0.158459	-3.12809	0.0885441	9	9	0	-61.5	CGCAATGAATGTGACCTAGATCACATTTGAGGGTCCCCAGGCTTTACACCTGTTGCCTCCGGCTGGCACCGTGTGAGGATT
b2D9	c61r18.10L13	-1.58692	0.207749	-5.80053	0.212905	8	9	0	-61.5	CGCAATGAATGTGACCTAGATCACATTTGAGGGTCCCCAGGCTTTACACCTGTTGCCTCCGGGCCGTAGGCAATGTGGATT
b2E1	c61r18.10L14	2.72627	0.258289	-2.12741	0.304265	12	12	0	-61.5	CGCAATGAATGTGACCTAGATCACATTTGAGGGTCCCCAGGCTTTACACCTGTTGCCTCCGGCTCGTAATGTGCGCGGATT
b2E2	c61r18.10L15	-3.38024	0.659574	-7.21047	1.57258	7	8	1	-61.5	CGCAATGAATGTGACCTAGATCACATTTGAGGGTCCCCAGGCTTTACACCTGTTGCCTCCGGTTAGTTTGTTCGGTGGATT
b2E3	c61r18.10L16	-1.21305	0.210119	-6.30193	0.302947	9	9	0	-61.5	CGCAATGAATGTGACCTAGATCACATTTGAGGGTCCCCAGGCTTTACACCTGTTGCCTCCGGCTGGTCCGCTGTGTGGATT
b2E4	c61r18.10L17	-4.98698	0.519078	-6.73445	0.547407	5	5	1	-61.5	CGCAATGAATGTGACCTAGATCACATTTGAGGGTCCCCAGGCTTTACACCTGTTGCCTCCGGTTCGCTGGTTGAGTGGATT
b2E6	c61r18.10L19	2.32792	0.317962	-3.08846	0.83432	12	12	0	-61.5	CGCAATGAATGTGACCTAGATCACATTTGAGGGTCCCCAGGCTTTACACCTGTTGCCTCCGGTTCTTATGTTGTGTGGATT
b2E7	c61r18.10L20	2.24469	0.207522	-3.26531	0.110819	9	9	0	-61.5	CGCAATGAATGTGACCTAGATCACATTTGAGGGTCCCCAGGCTTTACACCTGTTGCCTCCGGCTCGTAAGTTGGGTGGATT
b2E8	c61r18.10L21	2.50012	0.301825	-1.28761	0.350344	13	15	0	-61.5	CGCAATGAATGTGACCTAGATCACATTTGAGGGTCCCCAGGCTTTACACCTGTTGCCTCCGGCACGTATTTTGTGTGGATT
b2E9	c61r18.10L22	2.5145	0.258644	-2.66061	0.789352	9	9	0	-61.5	CGCAATGAATGTGACCTAGATCACATTTGAGGGTCCCCAGGCTTTACACCTGTTGCCTCCGGGCCGTAGGTTGTGTGGATT
b2F1	c61r18.10L23	-2.46979	0.162585	-5.91632	0.28012	9	9	0	-61.5	CGCAATGAATGTGACCTAGATCACATTTGAGGGTCCCCAGGCTTTACACCTGTTGCCTCCGGCTCGTACCCCGTGTGGATT
b2F2	c61r18.10L24	2.28351	0.246273	0.63829	0.230743	10	10	0	-61.5	CGCAATGAATGTGACCTAGATCACATTTGAGGGTCCCCAGGCTTTACACCTGTTGCCTCCGGCTCGTATATTTAGTGGATT
b1B7	c61r18.35L02	1.51258	0.311877	-1.95448	0.278696	12	12	1	-61.5	CGCAATGAATGTGACCTAGATCACATTTGAGGGTCCCCAGTTATTGCAGCTGTTGCCTCCGGCTCGTATGTTGTGTGGATT
b1B8	c61r18.35L03	-1.54597	0.174764	-5.7975	0.972756	11	12	0	-61.5	CGCAATGAATGTGACCTAGATCACATTTGAGGGTCCCCAGAATTCTAACCTGTTGCCTCCGGCTCGTATGTTGTGTGGATT
b1B9	c61r18.35L04	0.437206	0.210136	-5.169	0.799642	12	18	0	-61.5	CGCAATGAATGTGACCTAGATCACATTTGAGGGTCCCCAGCTTTTACACCTGTTGCCTCCGGCTCGTATGTTGTGTGGATT
b1C1	c61r18.35L05	-1.13756	0.144574	-5.15933	0.46559	11	12	0	-61.5	CGCAATGAATGTGACCTAGATCACATTTGAGGGTCCCCGGCCTATAGAGATGTTGCCTCCGGCTCGTATGTTGTGTGGATT
b1C2	c61r18.35L06	2.28222	0.428222	-3.02142	0.184572	15	22	0	-61.5	CGCAATGAATGTGACCTAGATCACATTTGAGGGTCCCCAGGCTTGATACCTGTTGCCTCCGGCTCGTATGTTGTGTGGATT
b1C3	c61r18.35L07	2.82916	0.492854	-0.921842	0.332214	14	15	0	-61.5	CGCAATGAATGTGACCTAGATCACATTTGAGGGTCCCCACGCTTTACAACTGTTGCCTCCGGCTCGTATGTTGTGTGGATT
b1C4	c61r18.35L08	1.01589	0.20408	-4.71037	0.834654	12	21	0	-61.5	CGCAATGAATGTGACCTAGATCACATTTGAGGGTCCCCAGGCTTTCCTCGTGTTGCCTCCGGCTCGTATGTTGTGTGGATT
b1C5	c61r18.35L09	-1.31232	0.124498	-5.05789	0.36928	12	12	0	-61.5	CGCAATGAATGTGACCTAGATCACATTTGAGGGTCCCCTGATTTCATAACTGTTGCCTCCGGCTCGTATGTTGTGTGGATT
b1C6	c61r18.35L10	-2.1982	0.100816	-5.48625	0.529402	12	11	0	-61.5	CGCAATGAATGTGACCTAGATCACATTTGAGGGTCCCCAGGCGTAACACCATTTGCCTCCGGCTCGTATGTTGTGTGGATT
b1C7	c61r18.35L11	-0.414853	0.162021	-5.29692	0.488456	12	14	0	-61.5	CGCAATGAATGTGACCTAGATCACATTTGAGGGTCCCCAGACTTCTTATCCGTTGCCTCCGGCTCGTATGTTGTGTGGATT
b1C8	c61r18.35L12	-1.56231	0.329585	-5.38369	0.6987	15	15	0	-61.5	CGCAATGAATGTGACCTAGATCACATTTGAGGGTCCCCAAGCTCTACGCGTGTTGCCTCCGGCTCGTATGTTGTGTGGATT
b1C9	c61r18.35L13	-0.836835	0.164136	-5.11794	0.369402	12	12	0	-61.5	CGCAATGAATGTGACCTAGATCACATTTGAGGGTCCCCAGGTTTTAAACCTATTGCCTCCGGCTCGTATGTTGTGTGGATT
b1D1	c61r18.35L14	1.16258	0.424649	-4.49265	0.209315	12	18	0	-61.5	CGCAATGAATGTGACCTAGATCACATTTGAGGGTCCCCAGGCTGTACGACTCTTGCCTCCGGCTCGTATGTTGTGTGGATT
b1D2	c61r18.35L15	1.1227	0.28876	-4.65226	0.266356	15	15	0	-61.5	CGCAATGAATGTGACCTAGATCACATTTGAGGGTCCCCAGCCTTCACACCGGTTGCCTCCGGCTCGTATGTTGTGTGGATT
b1D3	c61r18.35L16	2.69976	0.477532	-0.491988	0.24574	15	24	0	-61.5	CGCAATGAATGTGACCTAGATCACATTTGAGGGTCCCCAGTCTTGACCGGTGTTGCCTCCGGCTCGTATGTTGTGTGGATT
b1D4	c61r18.35L17	-2.24413	0.179806	-5.39766	0.564432	12	12	0	-61.5	CGCAATGAATGTGACCTAGATCACATTTGAGGGTCCCCAGGCTCTCCGCCCGTTGCCTCCGGCTCGTATGTTGTGTGGATT
b1D5	c61r18.35L18	2.14093	0.38409	-3.40105	0.365604	12	20	0	-61.5	CGCAATGAATGTGACCTAGATCACATTTGAGGGTCCCCATGATTTACACCTGTTGCCTCCGGCTCGTATGTTGTGTGGATT
b1D6	c61r18.35L19	1.90839	0.436204	-3.85688	0.355201	12	19	0	-61.5	CGCAATGAATGTGACCTAGATCACATTTGAGGGTCCCCAGGCTGTACACCTGTTGCCTCCGGCTCGTATGTTGTGTGGATT
b1D7	c61r18.35L20	-1.4225	0.212375	-4.94418	0.593024	12	11	0	-61.5	CGCAATGAATGTGACCTAGATCACATTTGAGGGTCCCCAGGCAATACACCTGTTGCCTCCGGCTCGTATGTTGTGTGGATT
b1D8	c61r18.35L21	0.540725	0.196479	-4.77128	0.351222	12	12	0	-61.5	CGCAATGAATGTGACCTAGATCACATTTGAGGGTCCCCAGGCTTAACACCTGTTGCCTCCGGCTCGTATGTTGTGTGGATT
b1D9	c61r18.35L22	2.73469	0.332895	-1.71538	0.199663	12	20	0	-61.5	CGCAATGAATGTGACCTAGATCACATTTGAGGGTCCCCATGGTTTACAACTGTTGCCTCCGGCTCGTATGTTGTGTGGATT
b1E1	c61r18.35L23	-1.61488	0.230546	-4.71633	0.603299	12	12	0	-61.5	CGCAATGAATGTGACCTAGATCACATTTGAGGGTCCCCTTGCATTACACCAATTGCCTCCGGCTCGTATGTTGTGTGGATT
b1E2	c61r18.35L24	2.74304	0.26636	-1.10752	0.346327	18	18	0	-61.5	CGCAATGAATGTGACCTAGATCACATTTGAGGGTCCCCATGCTTTACATCTATTGCCTCCGGCTCGTATGTTGTGTGGATT
b3D3	c62r18	1.55279	0.201583	-1.84834	0.179543	12	9	0	-62.5	CGCAATGAATGTGACCTAGATCACATTTGAGGGTCCCCCAGGCTTTACACCTGTTGCCTCCGGCTCGTATGTTGTGTGGATT
b7G5	c62r18.10L01	-3.71174	1.01429	-5.30996	0.778762	3	3	0	-62.5	CGCAATGAATGTGACCTAGATCACATTTGAGGGTCCCCCAGGCTTTACACCTGTTGCCTCCGGGTCGTCTGGTGCGCGGATT
b7G6	c62r18.10L02	-2.5596	0.925164	-5.61208	0.398181	3	3	0	-62.5	CGCAATGAATGTGACCTAGATCACATTTGAGGGTCCCCCAGGCTTTACACCTGTTGCCTCCGGCTCGTCTTTTTCGTGGATT
b7G7	c62r18.10L03	1.21363	0.174442	-2.43337	0.31369	3	3	0	-62.5	CGCAATGAATGTGACCTAGATCACATTTGAGGGTCCCCCAGGCTTTACACCTGTTGCCTCCGGCCCGTATGTTGAGCGGATT
b7G8	c62r18.10L04	1.42252	0.177466	-2.38466	0.0412831	3	3	0	-62.5	CGCAATGAATGTGACCTAGATCACATTTGAGGGTCCCCCAGGCTTTACACCTGTTGCCTCCGGGTCGTATGTTGGGTGGATT
b7G9	c62r18.10L05	2.55213	0.196196	0.223098	0.114699	3	3	0	-62.5	CGCAATGAATGTGACCTAGATCACATTTGAGGGTCCCCCAGGCTTTACACCTGTTGCCTCCGGCGCCTATATTGTGAGGATT
b7H1	c62r18.10L06	2.14904	0.172134	-0.343364	0.0841581	3	3	0	-62.5	CGCAATGAATGTGACCTAGATCACATTTGAGGGTCCCCCAGGCTTTACACCTGTTGCCTCCGGCTCGTATTCTAAGTGGATT
b7H2	c62r18.10L07	1.54403	0.199965	-2.25531	0.0995892	3	3	0	-62.5	CGCAATGAATGTGACCTAGATCACATTTGAGGGTCCCCCAGGCTTTACACCTGTTGCCTCCGGCTCGTATGTTGTGTGGATT
b7H3	c62r18.10L08	2.78922	0.0955672	1.99315	0.375054	6	4	0	-62.5	CGCAATGAATGTGACCTAGATCACATTTGAGGGTCCCCCAGGCTTTACACCTGTTGCCTCCGGTTCGTATAATGTGAGGATT
b7H4	c62r18.10L09	2.06305	0.141079	-1.426	0.107391	3	3	0	-62.5	CGCAATGAATGTGACCTAGATCACATTTGAGGGTCCCCCAGGCTTTACACCTGTTGCCTCCGGGTCGTATGTTGTGTGGATT
b7H5	c62r18.10L10	2.46018	0.11369	0.0896305	0.134	3	3	0	-62.5	CGCAATGAATGTGACCTAGATCACATTTGAGGGTCCCCCAGGCTTTACACCTGTTGCCTCCGGCGCCTATATTGTGAGGATT
b7H6	c62r18.10L11	1.92964	0.266424	-1.34287	0.0765889	3	3	0	-62.5	CGCAATGAATGTGACCTAGATCACATTTGAGGGTCCCCCAGGCTTTACACCTGTTGCCTCCGGTTCGTATGCTGTGTGGATT
b7H7	c62r18.10L12	0.193125	0.147094	-3.72934	0.0586641	3	3	0	-62.5	CGCAATGAATGTGACCTAGATCACATTTGAGGGTCCCCCAGGCTTTACACCTGTTGCCTCCGGCTCGTAGTTTTAGTGGATT
b7H8	c62r18.10L13	0.746073	0.161166	-3.12699	0.0420298	3	3	0	-62.5	CGCAATGAATGTGACCTAGATCACATTTGAGGGTCCCCCAGGCTTTACACCTGTTGCCTCCGGTTCGTATGTTGTGTGGATT
b7H9	c62r18.10L14	1.20211	0.0866327	-2.79597	0.00539358	3	3	0	-62.5	CGCAATGAATGTGACCTAGATCACATTTGAGGGTCCCCCAGGCTTTACACCTGTTGCCTCCGGCTCGTATCTGGGGTGGATT
b7I1	c62r18.10L15	-4.59474	0.567017	-6.49242	0.606668	5	5	0	-62.5	CGCAATGAATGTGACCTAGATCACATTTGAGGGTCCCCCAGGCTTTACACCTGTTGCCTCCGGTTCGTGTGTTTTGTGGATT
b7I2	c62r18.10L16	2.36759	0.127334	-1.31496	0.136303	3	3	0	-62.5	CGCAATGAATGTGACCTAGATCACATTTGAGGGTCCCCCAGGCTTTACACCTGTTGCCTCCGGCTCCTACACTGCGAGGATT
b7I3	c62r18.10L17	2.49022	0.373492	0.963834	0.172469	6	5	0	-62.5	CGCAATGAATGTGACCTAGATCACATTTGAGGGTCCCCCAGGCTTTACACCTGTTGCCTCCGGCTCGTATGATGTGTGGATT
b7I4	c62r18.10L18	-1.33021	0.222938	-5.11409	0.303063	3	3	0	-62.5	CGCAATGAATGTGACCTAGATCACATTTGAGGGTCCCCCAGGCTTTACACCTGTTGCCTCCGGCCTTGATCTTGTGTGGATT
b7I5	c62r18.10L19	2.03207	0.210554	-1.32939	0.102495	3	3	0	-62.5	CGCAATGAATGTGACCTAGATCACATTTGAGGGTCCCCCAGGCTTTACACCTGTTGCCTCCGGCACGTATTGTGAGTGGATT
b7I7	c62r18.10L21	-1.84491	0.0152444	-5.65439	0.218349	3	3	0	-62.5	CGCAATGAATGTGACCTAAATCACATTTGAGGGTCCCCCAGGCTTTACACCTGTTGCCTCCGGTTTGCATGGTGTGTGGATT
b7I8	c62r18.10L22	-4.14182	0.383292	-7.28067	0.919239	4	4	0	-62.5	CGCAATGAATGTGACCTAGATCACATTTGAGGGTCCCCCAGGCTTTACACCTGTTGCCTCCGGCTCCCGTGCTGTGTGGATT
b7I9	c62r18.10L23	-1.70779	0.147758	-3.88397	0.0417685	3	3	0	-62.5	CGCAATGAATGTGACCTAGATCACATTTGAGGGTCCCCCAGGCTTTACACCTGTTGCCTCCGGCTCATCTGTAGTATGGATT
b9D1	c63r18.10L01	-2.42893	0.533417	-3.72589	0.410426	12	11	0	-63.5	CGCAATGAATGTGACCTAGATCACATTTGAGGGTCCACCCAGGCTTTACACCTGTTGCCTCCGGCTCCTATGTTGTGTGGATT
b9D2	c63r18.10L02	-2.75277	1.04145	-4.34476	1.00418	12	11	0	-63.5	CGCAATGAATGTGACCTAAATCACATTTGAGGGTCCACCCAGGCTTTACACCTGTTGCCTCCGGCTCGCATGTTATGTGGATT
b9D3	c63r18.10L03	2.09078	0.341115	0.928666	0.35644	12	11	0	-63.5	CGCAATGAATGTGACCTAGATCACATTTGAGGGTCCACCCAGGCTTTACACCTGTTGCCTCCGGCTAGTAAACTTTCAGGATT
b9D4	c63r18.10L04	-3.61618	0.471782	-5.33146	0.276847	12	11	0	-63.5	CGCAATGAATGTGACCTAAATCACATTTGAGGGTCCACCCAGGCTTTACACCTGTTGCCTCCGGCTCATACGTTGTGTGGATT
b9D5	c63r18.10L05	-0.20064	1.24063	-1.50168	1.7759	12	11	1	-63.5	CGCAATGAATGTGACCTAGATCACATTTGAGGGTCCACCCAGGCTTTACACCTGTTGCCTCCGGCGCGTATGTTATCTGGATT
b9D6	c63r18.10L06	-3.85608	0.435127	-5.09454	0.21455	9	9	0	-63.5	CGCAATGAATGTGACCTAGATCACATTTGAGGGTCCACCCAGGCTTTACACCTGTTGCCTCCGGCTCGATTGTAGAGTGGATT
b9D8	c63r18.10L08	-1.3748	0.470919	-2.92326	0.347818	9	8	0	-63.5	CGCAATGAATGTGACCTAGATCACATTTGAGGGTCCACCCAGGCTTTACACCTGTTGCCTCCGGCGCAAATATGGGGTGGATT
b9D9	c63r18.10L09	-5.08288	0.433252	-6.84008	0.359858	8	7	0	-63.5	CGCAATGAATGTGACCTAGATCACATTTGAGGGTCCACCCAGGCTTTACACCTGTTGCCTCCGGCTCGCTGGTAGCGCGGATT
b9E1	c63r18.10L10	-4.77038	0.18303	-6.35329	0.461735	8	8	0	-63.5	CGCAATGAATGTGACCTAGATCACATTTGAGGGTCCACCCAGGCTTTACACCTGTTGCCTCCGGCTCGGACGTTGTGTGGATT
b9E2	c63r18.10L11	-4.01364	0.463231	-5.80071	0.228328	9	8	0	-63.5	CGCAATGAATGTGACCTAGATCACATTTGAGGGTCCACCCAGGCTTTACACCTGTTGCCTCCGGGTCGAATGTTGTCTGGATT
b9E3	c63r18.10L12	-4.0238	0.416417	-5.7555	0.563048	9	8	0	-63.5	CGCAATGAATGTGACCTAGATCACATTTGAGGGTCCACCCAGGCTTTACACCTGTTGCCTCCGGCTCCCAAGTTGTGTGGATT
b18A8	c63r18.10L16	1.31121	0.0840872	0.434109	0.0975636	3	3	0	-63.5	CGCAATGAATGTGACCTAGATCACATTTGAGGGTCCACCCAGGCTTTACACCTGTTGCCTCCGGCTCTTATATTGTATGGATT
b18A9	c63r18.10L17	0.447671	0.0762595	-0.372656	0.0656891	3	3	0	-63.5	CGCAATGAATGTGACCTAGATCACATTTGAGGGTCCACCCAGGCTTTACACCTGTTGCCTCCGGCTCGTAAGATAGGTGGATT
b18B2	c63r18.10L19	-2.73736	0.295954	-3.90564	0.0215546	3	3	0	-63.5	CGCAATGAATGTGACCTAGATCACATTTGAGGGTCCACCCAGGCTTTACACCTGTTGCCTCCGGCTGGTAAGTCGTATGGATT
b18B5	c63r18.10L22	-2.07441	0.0262629	-3.06562	0.0323653	3	3	0	-63.5	CGCAATGAATGTGACCTAGATCACATTTGAGGGTCCACCCAGGCTTTACACCTGTTGCCTCCGGCTCGTATGTTGAGTGGATT
b18B6	c63r18.10L23	-2.55037	0.360973	-4.8747	0.141608	3	3	0	-63.5	CGCAATGAATGTGACCTAGATCACATTTGAGGGTCCACCCAGGCTTTACACCTGTTGCCTCCGGCTCGCATGTTGTATGGATT
b18B7	c63r18.10L24	-0.590195	0.14554	-1.69528	0.0403854	3	3	0	-63.5	CGCAATGAATGTGACCTAGATCACATTTGAGGGTCCACCCAGGCTTTACACCTGTTGCCTCCGGCCGGTATGTTTTGCGGATT
b18B8	c63r18.10L25	-0.38617	0.0582139	-1.54071	0.0694762	3	3	0	-63.5	CGCAATGAATGTGACCTAGATCACATTTGAGGGTCCACCCAGGCTTTACACCTGTTGCCTCCGGCGCGTATGTTGGACGGATT
b18C1	c63r18.10L27	0.0695575	0.162011	-1.14204	0.128475	3	3	0	-63.5	CGCAATGAATGTGACCTAGATCACATTTGAGGGTCCACCCAGGCTTTACACCTGTTGCCTCCGGCCCGTATTCTGAGTGGATT
b18C6	c63r18.10L32	-2.55424	0.223679	-3.23528	0.0475901	3	3	0	-63.5	CGCAATGAATGTGACCTAGATCACATTTGAGGGTCCACCCAGGCTTTACACCTGTTGCCTCCGGCTCGTATGTTGGGTGGATT
b18C7	c63r18.10L33	-1.7911	0.077459	-2.89439	0.0374925	3	3	0	-63.5	CGCAATGAATGTGACCTAGATCACATTTGAGGGTCCACCCAGGCTTTACACCTGTTGCCTCCGGCTCGTACGCTGTCTGGATT
b9E5	c64r18.10L02	2.50593	0.275224	1.6927	0.19749	15	14	0	-64.5	CGCAATGAATGTGACCTAGATCACATTTGAGGGTCCTACCCAGGCTTTACACCTGTTGCCTCCGGCTCTATTATTGTGTGGATT
b9E8	c64r18.10L05	-5.08086	0.487731	-6.43463	0.30888	14	11	0	-64.5	CGCAATGAATGTGACCTAGATCACATTTGAGGGTCCTACCCAGGCTTTACACCTGTTGCCTCCGGCTCACGTGTTGTGTGGATT
b9F3	c64r18.10L09	-4.24079	0.463251	-5.90387	0.342947	9	9	0	-64.5	CGCAATGAATGTGACCTAGATCACATTTGAGGGTCCTACCCAGGCTTTACACCTGTTGCCTCCGGGTCGAATGTTCGGAGGATT
b9F4	c64r18.10L10	-5.128	0.463155	-6.08586	0.231874	9	8	0	-64.5	CGCAATGAATGTGACCTAGATCACATTTGAGGGTCCTACCCAGGCTTTACACCTGTTGCCTCCGGCTCGTATCTCGGGTGGATT
b9F5	c64r18.10L11	-4.38598	0.510387	-6.09138	0.338675	7	9	0	-64.5	CGCAATGAATGTGACCTAGATCACATTTGAGGGTCCTACCCAGGCTTTACACCTGTTGCCTCCGGCTCCTGTGGAGAGAGGATT
b9F6	c64r18.10L12	-2.47205	0.554677	-4.56562	0.38921	9	9	0	-64.5	CGCAATGAATGTGACCTAGATCACATTTGAGGGTCCTACCCAGGCTTTACACCTGTTGCCTCCGGCGCTGATGATTTGTGGATT
b18F3	c64r18.10L14	-1.96057	0.133772	-3.47749	0.0256933	3	3	0	-64.5	CGCAATGAATGTGACCTAGATCACATTTGAGGGTCCTACCCAGGCTTTACACCTGTTGCCTCCGGCTCGCATATTGTGTGGATT
b18F8	c64r18.10L19	-3.78337	0.136185	-4.73442	0.0170435	3	3	0	-64.5	CGCAATGAATGTGACCTAGATCACATTTGAGGGTCCTACCCAGGCTTTACACCTGTTGCCTCCGGGTCGTATGTAGTCTGGATT
b18F9	c64r18.10L20	1.45796	0.0295255	-0.731614	0.153388	3	3	0	-64.5	CGCAATGAATGTGACCTAGATCACATTTGAGGGTCCTACCCAGGCTTTACACCTGTTGCCTCCGGCTCTTAAACTCTGCGGATT
b18G1	c64r18.10L21	-3.17668	0.426972	-4.20301	0.177398	3	3	0	-64.5	CGCAATGAATGTGACCTAGATCACATTTGAGGGTCCTACCCAGGCTTTACACCTGTTGCCTCCGGCTCGTATGTTCGGAGGATT
b18G2	c64r18.10L22	0.807224	0.0301616	-1.03926	0.0906289	3	3	0	-64.5	CGCAATGAATGTGACCTAGATCACATTTGAGGGTCCTACCCAGGCTTTACACCTGTTGCCTCCGGCTTGTATGTTGTGTGGATT
b18G6	c64r18.10L26	2.02124	0.0792836	1.34729	0.033517	3	3	0	-64.5	CGCAATGAATGTGACCTAGATCACATTTGAGGGTCCTACCCAGGCTTTACACCTGTTGCCTCCGGCAGGTATTATGAGTGGATT
b18G7	c64r18.10L27	-2.0887	0.141285	-3.54713	0.0630564	3	3	0	-64.5	CGCAATGAATGTGACCTAGATCACATTTGAGGGTCCTACCCAGGCTTTACACCTGTTGCCTCCGGCTCGTAAGTTGTGTGGATT
b18G9	c64r18.10L29	-0.745077	0.0111267	-2.38993	0.0802821	3	3	0	-64.5	CGCAATGAATGTGACCTAGATCACATTTGAGGGTCCTACCCAGGCTTTACACCTGTTGCCTCCGGGTCGTATGTTGAGTGGATT
b18H1	c64r18.10L30	-0.128053	0.0247569	-2.07213	0.0431702	3	3	0	-64.5	CGCAATGAATGTGACCTAGATCACATTTGAGGGTCCTACCCAGGCTTTACACCTGTTGCCTCCGGGGTCCATGATGTGTGGATT
b18H3	c64r18.10L32	0.629746	0.0376731	-0.974404	0.0956951	3	3	0	-64.5	CGCAATGAATGTGACCTAGATCACATTTGAGGGTCCTACCCAGGCTTTACACCTGTTGCCTCCGGGTTGTATGTTGCGAGGATT
b17E2	c64r18.A	-1.13987	0.0820278	-2.75388	0.0364927	3	3	0	-64.5	CGCAATGAATGTGACCTAGATCACATTTGAGGGTCCTACCCAGGCTTTACACCTGTTGCCTCCGGCTCGTATGTTGTGTGGATT
b9F9	c65r18.10L03	0.156038	0.151144	-0.510777	0.484752	3	3	0	-65.5	CGCAATGAATGTGACCTAGATCACATTTGAGGGTCCATACCCAGGCTTTACACCTGTTGCCTCCGGCTCGTAAGATGGGTGGATT
b9G1	c65r18.10L04	-2.12253	0.196508	-3.00197	0.103889	3	3	0	-65.5	CGCAATGAATGTGACCTAGATCACATTTGAGGGTCCATACCCAGGCTTTACACCTGTTGCCTCCGGCCCCTATGTTGTACGGATT
b9G2	c65r18.10L05	-2.52191	0.062099	-3.10213	0.034876	3	3	0	-65.5	CGCAATGAATGTGACCTAGATCACATTTGAGGGTCCATACCCAGGCTTTACACCTGTTGCCTCCGGCCCGTATGTTGCGTGGATT
b9G3	c65r18.10L06	0.0390701	0.0532404	-0.725894	0.0717437	3	3	0	-65.5	CGCAATGAATGTGACCTAGATCACATTTGAGGGTCCATACCCAGGCTTTACACCTGTTGCCTCCGGCACGTATGTTATGTGGATT
b9G5	c65r18.10L08	-4.31194	0.0769897	-5.26893	0.0918521	3	3	0	-65.5	CGCAATGAATGTGACCTAGATCACATTTGAGGGTCCATACCCAGGCTTTACACCTGTTGCCTCCGGCTCGCATGTTGTCAGGATT
b9G6	c65r18.10L09	-2.40529	0.114223	-3.05813	0.017871	3	3	0	-65.5	CGCAATGAATGTGACCTAAATCACATTTGAGGGTCCATACCCAGGCTTTACACCTGTTGCCTCCGGCTCGTATGTTAGGTGGATT
b9G8	c65r18.10L11	-2.46872	0.130188	-3.05957	0.054181	3	3	0	-65.5	CGCAATGAATGTGACCTAGATCACATTTGAGGGTCCATACCCAGGCTTTACACCTGTTGCCTCCGGCTCGTATGTTCTGTGGATT
b9H1	c65r18.10L13	-4.01154	0.566835	-4.96847	0.046368	3	3	0	-65.5	CGCAATGAATGTGACCTAGATCACATTTGAGGGTCCATACCCAGGCTTTACACCTGTTGCCTCCGGCTCGTACGTTGAGTGGATT
b9H3	c65r18.10L15	-5.1172	0.163548	-6.24775	0.393196	3	3	0	-65.5	CGCAATGAATGTGACCTAGATCACATTTGAGGGTCCATACCCAGGCTTTACACCTGTTGCCTCCGGTTCGTATGCAGTACGGATT
b9H4	c65r18.10L16	-5.0189	0.460483	-5.57019	0.317936	3	3	0	-65.5	CGCAATGAATGTGACCTAGATCACATTTGAGGGTCCATACCCAGGCTTTACACCTGTTGCCTCCGGCTCGGACGAAGAGTGGATT
b9H5	c65r18.10L17	-4.325	0.0699706	-4.88025	0.101894	3	3	0	-65.5	CGCAATGAATGTGACCTAGATCACATTTGAGGGTCCATACCCAGGCTTTACACCTGTTGCCTCCGGCTCGTATTTCGGGTGGATT
b9H6	c65r18.10L18	1.45463	0.103065	0.895139	0.0641174	3	3	0	-65.5	CGCAATGAATGTGACCTAGATCACATTTGAGGGTCCATACCCAGGCTTTACACCTGTTGCCTCCGGCTCGTACATTATATGGATT
b9H7	c65r18.10L19	1.92121	0.216975	1.21312	0.188371	3	3	0	-65.5	CGCAATGAATGTGACCTAGATCACATTTGAGGGTCCATACCCAGGCTTTACACCTGTTGCCTCCGGCTCGTATGATATGTGGATT
b9H9	c65r18.10L21	-3.00403	0.0532546	-3.77491	0.115505	3	3	0	-65.5	CGCAATGAATGTGACCTAGATCACATTTGAGGGTCCATACCCAGGCTTTACACCTGTTGCCTCCGGCTCCTACGCTGTGTGGATT
b9I1	c65r18.10L22	-3.56611	0.176155	-4.31306	0.0848662	3	3	0	-65.5	CGCAATGAATGTGACCTAGATCACATTTGAGGGTCCATACCCAGGCTTTACACCTGTTGCCTCCGGCTCGTTTGTAGTGTGGATT
b9I2	c65r18.10L23	-2.79459	0.0296201	-3.64819	0.0199811	3	3	0	-65.5	CGCAATGAATGTGACCTAGATCACATTTGAGGGTCCATACCCAGGCTTTACACCTGTTGCCTCCGGCTCGTAAGTTGAGTGGATT
b17E6	c65r18.A	-2.46021	0.0163885	-2.8132	0.0318578	3	3	0	-65.5	CGCAATGAATGTGACCTAGATCACATTTGAGGGTCCATACCCAGGCTTTACACCTGTTGCCTCCGGCTCGTATGTTGTGTGGATT
b3D6	c66r18	-2.61803	0.193821	-2.20594	0.132475	12	9	0	-66.5	CGCAATGAATGTGACCTAGATCACATTTGAGGGTCCGATACCCAGGCTTTACACCTGTTGCCTCCGGCTCGTATGTTGTGTGGATT
b10F8	c66r18.10L01	-5.07204	0.414408	-4.89142	1.31511	3	3	0	-66.5	CGCAATGAATGTGACCTAGATCACATTTGAGGGTCCGATACCCAGGCTTTACGCCTGTTGCCTCCGGCCCAAATGATGTGTGTATT
b10F9	c66r18.10L02	-5.04749	0.0650638	-5.21157	0.572303	3	3	0	-66.5	CGCAATGAATGTGACCTAGATCACATTTGAGGGTCCGATACCCAGGCTTTACACCTGTTGCCTCCGGCTCGTACGTTCAGAGGATT
b10G1	c66r18.10L03	-4.59079	0.082874	-4.66245	0.303929	3	3	0	-66.5	CGCAATGAATGTGACCTAGATCACATTTGAGGGTCCGATACCCAGGCTTTACACCTGTTGCCTCCGGCACTCATGCTGTTTGGATT
b10G2	c66r18.10L04	-5.10914	0.214038	-5.26041	0.251955	3	3	0	-66.5	CGCAATGAATGTGACCTAGATCACATTTGAGGGTCCGATACCCAGGCTTTACACCTGTTGCCTCCGGCTCGCTGTTCGTGTGGATT
b10G3	c66r18.10L05	-3.68682	0.0541537	-4.67724	0.136693	3	3	1	-66.5	CGCAATGAATGTGACCTAGATCACATTTGAGGGTCCGATACCCAGGCTTTACACCTGTTGCCTCCGGTTTGTAAGTAGTGTGGATT
b10G4	c66r18.10L06	-5.05729	0.289146	-4.75397	0.28475	3	3	0	-66.5	CGCAATGAATGTGACCTAGATCACATTTGAGGGTCCGATACCCAGGCTTTACACCTGTTGCCTCCGGCACTCATGCTGTTTGGATT
b10G5	c66r18.10L07	-2.05608	0.143627	-2.03424	0.136431	3	3	0	-66.5	CGCAATGAATGTGACCTAGATCACATTTGAGGGTCCGATACCCAGGCTTTACACCTGTTGCCTCCGGCGCGTATGTTGCGAGGATT
b10G6	c66r18.10L08	-4.90033	0.514356	-5.06951	0.263621	3	3	0	-66.5	CGCAATGAATGTGACCTAGATCACATTTGAGGGTCCGATACCCAGGCTTTACACCTGTTGCCTCCGGCACTCATGCTGTTTGGATT
b10G7	c66r18.10L09	-4.45648	0.13151	-4.43783	0.13737	3	3	0	-66.5	CGCAATGAATGTGACCTAGATCACATTTGAGGGTCCGATACCCAGGCTTTACACCTGTTGCCTCCGGCTTGCATGTTGTACGGATT
b10G8	c66r18.10L10	-3.06898	0.0465922	-2.88412	0.114802	3	3	0	-66.5	CGCAATGAATGTGACCTAGATCACATTTGAGGGTCCGATACCCAGGCTTTACACCTGTTGCCTCCGGTTCGTATCTTTTGTGGATT
b10G9	c66r18.10L11	-3.62189	0.140298	-3.68689	0.162057	3	3	0	-66.5	CGCAATGAATGTGACCTAGATCACATTTGAGGGTCCGATACCCAGGCTTTACACCTGTTGCCTCCGGCCGGTATGTAGTGGGGATT
b10H2	c66r18.10L13	-6.02562	0.592524	-6.38951	0.47243	3	3	0	-66.5	CGCAATGAATGTGACCTAGATCACATTTGAGGGTCCGATACCCAGGCTTTACACCTGTTGCCTCCGGCACGTATGTCGCGTGGATT
b10H3	c66r18.10L14	2.1061	0.0779828	1.62807	0.0542788	3	3	0	-66.5	CGCAATGAATGTGACCTAGATCACATTTGAGGGTCCGATACCCAGGCTTTACACCTGTTGCCTCCGGCTTGTATGATGTGTGGATT
b10H4	c66r18.10L15	-2.48553	0.194988	-2.41128	0.0316844	3	3	0	-66.5	CGCAATGAATGTGACCTAGATCACATTTGAGGGTCCGATACCCAGGCTTTACACCTGTTGCCTCCGGCTCGTATGTTGTGTGGATT
b10H5	c66r18.10L16	2.24281	0.015168	1.68478	0.0643904	3	3	0	-66.5	CGCAATGAATGTGACCTAGATCACATTTGAGGGTCCGATACCCAGGCTTTACACCTGTTGCCTCCGGCTTGTATGATGTGTGGATT
b10H7	c66r18.10L18	-2.03056	0.0604508	-1.92396	0.0583729	3	3	0	-66.5	CGCAATGAATGTGACCTAGATCACATTTGAGGGTCCGATACCCAGGCTTTACACCTGTTGCCTCCGGCCCGTATGGTGTGCGGATT
b10H8	c66r18.10L19	-2.92553	0.0257187	-2.93635	0.115943	3	3	0	-66.5	CGCAATGAATGTGACCTAGATCACATTTGAGGGTCCGATACCCAGGCTTTACACCTGTTGCCTCCGGCTCGTATGTTGAATGGATT
b10H9	c66r18.10L20	-3.38714	0.100631	-3.35467	0.100974	3	3	0	-66.5	CGCAATGAATGTGACCTAGATCACATTTGAGGGTCCGATACCCAGGCTTTACACCTGTTGCCTCCGGCTCTTATGTTGAGCGGATT
b10I1	c66r18.10L21	-1.33402	0.102916	-1.46616	0.0146302	3	3	0	-66.5	CGCAATGAATGTGACCTAGATCACATTTGAGGGTCCGATACCCAGGCTTTACACCTGTTGCCTCCGGCTCGTATGTTATGTGGATT
b2F3	c71r18.10L01	2.1043	0.27952	-1.17669	0.297095	12	12	0	-71.5	CGCAATGAATGTGACCTAGATCACATTTGAGGGTCCCAACTGGATACCAGGCTTTACACCTGTTGCCTCCGGCTCGTATTTTAAGAGGATT
b2F4	c71r18.10L02	0.49196	0.177165	-2.22467	0.136482	9	9	1	-71.5	CGCAATGAATGTGACCTAGATCACATTTGAGGGTCCCAACTGGATACCAGGCTTTACACCTGTTGCCTCCGGCTCGTATGTAATTAGGATT
b2F5	c71r18.10L03	2.34757	0.328492	0.533403	0.215618	10	10	0	-71.5	CGCAATGAATGTGACCTAGATCACATTTGAGGGTCCCAACTGGATACCAGGCTTTACACCTGTTGCCTCCGGCTCGTATCATGAGTGGATT
b2F6	c71r18.10L04	-4.51571	1.4114	-5.63905	0.37358	6	9	0	-71.5	CGCAATGAATGTGACCTAGATCACATTTGAGGGTCCCAACTGGATACCAGGCTTTACACCTGTTGCCTCCGGCTCGTGTGTTGTGTGGATT
b2F7	c71r18.10L05	1.74196	0.276959	-2.26291	0.128559	9	9	0	-71.5	CGCAATGAATGTGACCTAGATCACATTTGAGGGTCCCAACTGGATACCAGGCTTTACACCTGTTGCCTCCGGCTCTTATTTTGTTCGGATT
b2F8	c71r18.10L06	1.83037	0.224218	-2.23073	0.0609002	9	9	0	-71.5	CGCAATGAATGTGACCTAGATCACATTTGAGGGTCCCAACTGGATACCAGGCTTTACACCTGTTGCCTCCGGCTCGTAGGCTGTGTGGATT
b2F9	c71r18.10L07	-4.06269	0.520226	-6.02131	1.13949	8	9	0	-71.5	CGCAATGAATGTGACCTAGATCACATTTGAGGGTCCCAACTGGATACCAGGCTTTACACCTGTTGCCTCCGGCTCGACCGTTGGGTGGATT
b2G2	c71r18.10L09	-3.13332	1.37107	-5.4136	0.808248	9	9	0	-71.5	CGCAATGAATGTGACCTAGATCACATTTGAGGGTCCCAACTGGATACCAGGCTTTACACCTGTTGCCTCCGGCTCAAATGTTGGGTGGATT
b2G3	c71r18.10L10	1.79212	0.230335	-2.29587	0.320629	12	12	0	-71.5	CGCAATGAATGTGACCTAGATCACATTTGAGGGTCCCAACTGGATACCAGGCTTTACACCTGTTGCCTCCGGGTCATATGTTGTGGGGATT
b2G4	c71r18.10L11	2.774	0.342785	1.69177	0.295053	9	8	0	-71.5	CGCAATGAATGTGACCTAGATCACATTTGAGGGTCCCAACTGGATACCAGGCTTTACACCTGTTGCCTCCGGCACGTATAATCTGGGGATT
b2G5	c71r18.10L12	0.523372	0.153199	-3.75368	0.182567	9	9	0	-71.5	CGCAATGAATGTGACCTAGATCACATTTGAGGGTCCCAACTGGATACCAGGCTTTACACCTGTTGCCTCCGGCTCATATGTTGGGTGGATT
b2G6	c71r18.10L13	1.78464	0.242243	-2.37613	0.18186	9	9	0	-71.5	CGCAATGAATGTGACCTAGATCACATTTGAGGGTCCCAACTGGATACCAGGCTTTACACCTGTTGCCTCCGGCTCGTATGTTGAGTGGATT
b2G7	c71r18.10L14	2.03612	0.174988	-1.68457	0.266133	12	12	0	-71.5	CGCAATGAATGTGACCTAGATCACATTTGAGGGTCCCAACTGGATACCAGGCTTTACACCTGTTGCCTCCGGCTCGTAACCTGTGCGGATT
b2G8	c71r18.10L15	1.99615	0.194607	-2.04191	0.252555	12	12	0	-71.5	CGCAATGAATGTGACCTAGATCACATTTGAGGGTCCCAACTGGATACCAGGCTTTACACCTGTTGCCTCCGGCTCGTATTTTGTTTGGATT
b2H1	c71r18.10L17	0.649069	0.171193	-3.82101	0.185047	9	9	0	-71.5	CGCAATGAATGTGACCTAGATCACATTTGAGGGTCCCAACTGGATACCAGGCTTTACACCTGTTGCCTCCGGCTCGTACGTTGTGTGGATT
b2H3	c71r18.10L19	2.41364	0.555553	1.05063	0.145617	11	9	0	-71.5	CGCAATGAATGTGACCTAGATCACATTTGAGGGTCCCAACTGGATACCAGGCTTTACACCTGTTGCCTCCGGGTCGTAAACTGTGAGGATT
b2H4	c71r18.10L20	0.474459	0.140842	-4.10179	0.141974	9	9	0	-71.5	CGCAATGAATGTGACCTAGATCACATTTGAGGGTCCCAACTGGATACCAGGCTTTACACCTGTTGCCTCCGGTGTGTATGTGATGTGGATT
b2H5	c71r18.10L21	-0.358752	0.204293	-4.74894	0.254608	9	9	0	-71.5	CGCAATGAATGTGACCTAGATCACATTTGAGGGTCCCAACTGGATACCAGGCTTTACACCTGTTGCCTCCGGCTCGTATGAAGTGAGGATT
b2H7	c71r18.10L23	0.424941	0.13315	-4.01343	0.242337	9	9	0	-71.5	CGCAATGAATGTGACCTAGATCACATTTGAGGGTCCCAACTGGATACCAGGCTTTACACCTGTTGCCTCCGGCTCCTAAGTTGTGAGGATT
b2H8	c71r18.10L24	2.17255	0.190104	-2.07012	0.275775	12	12	0	-71.5	CGCAATGAATGTGACCTAGATCACATTTGAGGGTCCCAACTGGATACCAGGCTTTACACCTGTTGCCTCCGGCTGGTAAGTAGACTGGATT
b1I8	c71r18.35L04	1.94685	0.173205	-2.1808	0.29234	15	15	0	-71.5	CGCAATGAATGTGACCTAGATCACATTTGAGGGTCCCAACTGGATACCAGCCTTTACACCAATTGCCTCCGGCTCGTATGTTGTGTGGATT
b2A1	c71r18.35L06	-0.370205	0.288404	-3.97232	0.305984	12	12	0	-71.5	CGCAATGAATGTGACCTAGATCACATTTGAGGGTCCCAACTGGATACCTGATTTTACACGTGTTGCCTCCGGCTCGTATGTTGTGTGGATT
b2A2	c71r18.35L07	0.837889	0.195565	-3.65324	0.408029	11	20	0	-71.5	CGCAATGAATGTGACCTAGATCACATTTGAGGGTCCCAACTGGATACCAGCCTTTACGCCAATTGCCTCCGGCTCGTATGTTGTGTGGATT
b2A4	c71r18.35L09	1.3803	0.190342	-2.44656	0.215489	12	12	0	-71.5	CGCAATGAATGTGACCTAGATCACATTTGAGGGTCCCAACTGGATACCAGGCTTTGCTTCTGTTGCCTCCGGCTCGTATGTTGTGTGGATT
b2A5	c71r18.35L10	1.992	0.250869	-1.93407	0.277862	15	15	0	-71.5	CGCAATGAATGTGACCTAGATCACATTTGAGGGTCCCAACTGGATACCAGGCTTTACACCTGTTGCCTCCGGCTCGTATGTTGTGTGGATT
b2A6	c71r18.35L11	-0.629287	0.156446	-4.72271	0.303385	12	19	0	-71.5	CGCAATGAATGTGACCTAGATCACATTTGAGGGTCCCAACTGGATACCAGGGCTTACACCTGTTGCCTCCGGCTCGTATGTTGTGTGGATT
b2A7	c71r18.35L12	-2.95303	0.402851	-5.35859	0.462391	11	9	0	-71.5	CGCAATGAATGTGACCTAGATCACATTTGAGGGTCCCAACTGGATACCGGGCTCTACCCCTGTTGCCTCCGGCTCGTATGTTGTGTGGATT
b2A8	c71r18.35L13	-3.08092	0.744366	-5.43392	0.50969	9	12	0	-71.5	CGCAATGAATGTGACCTAGATCACATTTGAGGGTCCCAACTGGATACCAGCCGTTACCCGTGTTGCCTCCGGCTCGTATGTTGTGTGGATT
b2A9	c71r18.35L14	-0.0684559	0.168665	-4.22815	0.196565	12	12	0	-71.5	CGCAATGAATGTGACCTAGATCACATTTGAGGGTCCCAACTGGATACCAGGCTATACACCTGTTGCCTCCGGCTCGTATGTTGTGTGGATT
b2B1	c71r18.35L15	2.14019	0.2002	-1.80406	0.317967	15	15	0	-71.5	CGCAATGAATGTGACCTAGATCACATTTGAGGGTCCCAACTGGATACCAGGCTTTACACCGGTTGCCTCCGGCTCGTATGTTGTGTGGATT
b2B2	c71r18.35L16	2.18653	0.303443	-1.58324	0.321916	12	20	0	-71.5	CGCAATGAATGTGACCTAGATCACATTTGAGGGTCCCAACTGGATACCAGGCTTTACAGCGGTTGCCTCCGGCTCGTATGTTGTGTGGATT
b2B4	c71r18.35L18	2.87009	0.39249	1.83598	0.226298	11	14	0	-71.5	CGCAATGAATGTGACCTAGATCACATTTGAGGGTCCCAACTGGATACCAGACTTGACACGTGTTGCCTCCGGCTCGTATGTTGTGTGGATT
b2B5	c71r18.35L19	1.72429	0.188548	-2.62925	0.289717	12	20	0	-71.5	CGCAATGAATGTGACCTAGATCACATTTGAGGGTCCCAACTGGATACCACGCTTTACACGTTTTGCCTCCGGCTCGTATGTTGTGTGGATT
b2B6	c71r18.35L20	1.76455	0.161541	-2.21963	0.373151	12	20	0	-71.5	CGCAATGAATGTGACCTAGATCACATTTGAGGGTCCCAACTGGATACCAGTCTTTACACTCCTTGCCTCCGGCTCGTATGTTGTGTGGATT
b2B7	c71r18.35L21	2.07003	0.217192	-2.0136	0.25492	11	20	0	-71.5	CGCAATGAATGTGACCTAGATCACATTTGAGGGTCCCAACTGGATACCACGCTTTACACCTGTTGCCTCCGGCTCGTATGTTGTGTGGATT
b2B9	c71r18.35L23	-2.76689	0.355752	-5.1807	0.983822	12	11	0	-71.5	CGCAATGAATGTGACCTAGATCACATTTGAGGGTCCCAACTGGATACCAGACTCTACCCCTGTTGCCTCCGGCTCGTATGTTGTGTGGATT
b14A8	c72.10L01	-3.17979	0.136035	-5.46227	0.0756899	3	3	0	-72.5	CGCAATGAATGTGACCTAGATCACATTTGAGGGTCCGAACTGGATACCCAGGCTTTACACCTGTTGCCTCCGGCTCAGATGTTGTGAGGATT
b14A9	c72.10L02	-4.7536	0.0883195	-5.90801	0.0844176	3	3	0	-72.5	CGCAATGAATGTGACCTAGATCACATTTGAGGGTCCGAACTGGATACCCAGGCTTTACACCTGTTGCCTCCGGCTCGGCTATAGGTGGGATT
b14B1	c72.10L03	1.08361	0.0529221	-3.26094	0.0754595	3	3	0	-72.5	CGCAATGAATGTGACCTAGATCACATTTGAGGGTCCGAACTGGATACCCAGGCTTTACACCTGTTGCCTCCGGCTCGTATGTTGCGTGGATT
b14B2	c72.10L04	-3.73739	0.0769411	-5.98365	0.194111	3	3	0	-72.5	CGCAATGAATGTGACCTAGATCACATTTGAGGGTCCGAACTGGATACCCAGGCTTTACACCTGTTGCCTCCGGCTCGTATGTCGCGTGGATT
b14B3	c72.10L05	-2.9727	0.010128	-5.64737	0.075546	3	3	0	-72.5	CGCAATGAATGTGACCTAGATCACATTTGAGGGTCCGAACTGGATACCCAGGCTTTACACCTGTTGCCTCCGGCTCGCATGTAGGGTGGATT
b14B4	c72.10L06	1.43253	0.0134789	-2.64237	0.00739909	3	3	0	-72.5	CGCAATGAATGTGACCTAGATCACATTTGAGGGTCCGAACTGGATACCCAGGCTTTACACCTGTTGCCTCCGGCTCCTACGATGTGAGGATT
b14B5	c72.10L07	-3.8256	0.0780035	-6.03196	0.0848394	3	3	0	-72.5	CGCAATGAATGTGACCTAGATCACATTTGAGGGTCCGAACTGGATACCCAGGCTTTACACCTGTTGCCTCCGGCACATGTGTCGTGTGGATT
b14B6	c72.10L08	0.658762	0.0731102	-3.60349	0.0651564	3	3	0	-72.5	CGCAATGAATGTGACCTAGATCACATTTGAGGGTCCGAACTGGATACCCAGGCTTTACACCTGTTGCCTCCGGCTCGTACATTTTGTGGATT
b14B7	c72.10L09	-0.295912	0.0265803	-4.08438	0.0318179	3	3	0	-72.5	CGCAATGAATGTGACCTAGATCACATTTGAGGGTCCGAACTGGATACCCAGGCTTTACACCTGTTGCCTCCGGCTCCGATGTTGTGTGGATT
b14B8	c72.10L10	2.23649	0.0500018	-0.801776	0.0479422	3	3	0	-72.5	CGCAATGAATGTGACCTAGATCACATTTGAGGGTCCGAACTGGATACCCAGGCTTTACACCTGTTGCCTCCGGCTCGTATGCTGTTCGGATT
b14B9	c72.10L11	-4.4063	0.136629	-5.64814	0.0412872	3	3	0	-72.5	CGCAATGAATGTGACCTAGATCACATTTGAGGGTCCGAACTGGATACCCAGGCTTTACACCTGTTGCCTCCGGCTCGTATGCCGCGTGGATT
b14C1	c72.10L12	-2.75617	0.120516	-5.80844	0.034667	3	3	0	-72.5	CGCAATGAATGTGACCTAGATCACATTTGAGGGTCCGAACTGGATACCCAGGCTTTACACCTGTTGCCTCCGGCTCGCACGTTATGGGGATT
b14C2	c72.10L13	2.38691	0.0453716	-0.774004	0.0372799	3	3	0	-72.5	CGCAATGAATGTGACCTAGATCACATTTGAGGGTCCGAACTGGATACCCAGGCTTTACACCTGTTGCCTCCGGCGCGTATGGTGTGTGGATT
b14C3	c72.10L14	1.0966	0.0535664	-2.95346	0.0309308	3	3	0	-72.5	CGCAATGAATGTGACCTAGATCACATTTGAGGGTCCGAACTGGATACCCAGGCTTTACACCTGTTGCCTCCGGCTCGTATGGTAGGTGGATT
b14C4	c72.10L15	-2.04247	0.0736108	-5.31262	0.106995	3	3	0	-72.5	CGCAATGAATGTGACCTAGATCACATTTGAGGGTCCGAACTGGATACCCAGGCTTTACACCTGTTGCCTCCGGCTCGATGTTTGTGTGGATT
b14C5	c72.10L16	2.15669	0.0427514	-0.930174	0.0766536	3	3	0	-72.5	CGCAATGAATGTGACCTAGATCACATTTGAGGGTCCGAACTGGATACCCAGGCTTTACACCTGTTGCCTCCGGCTGGTACGTTCTGTGGATT
b14C6	c72.10L17	1.48344	0.0646055	-2.67159	0.0113505	3	3	0	-72.5	CGCAATGAATGTGACCTAGATCACATTTGAGGGTCCGAACTGGATACCCAGGCTTTACACCTGTTGCGTCCGGCTCGTATGTTGTGTGGATT
b14C7	c72.10L18	1.54233	0.0319247	-2.45785	0.148093	3	3	0	-72.5	CGCAATGAATGTGACCTAGATCACATTTGAGGGTCCGAACTGGATACCCAGGCTTTACACCTGTTGCCTCCGGCACGTATGTTGGCTGGATT
b14C8	c72.10L19	1.67613	0.0758132	-2.42728	0.0597153	3	3	0	-72.5	CGCAATGAATGTGACCTAGATCACATTTGAGGGTCCGAACTGGATACCCAGGCTTTACACCTGTTGCCTCCGGCTCGTATGTTGTGGGGATT
b3E5	c72r18	2.03043	0.397983	-1.81734	0.155177	12	9	0	-72.5	CGCAATGAATGTGACCTAGATCACATTTGAGGGTCCGAACTGGATACCCAGGCTTTACACCTGTTGCCTCCGGCTCGTATGTTGTGTGGATT
b3F4	c76r18	-2.26229	0.353744	-2.09082	0.12829	12	9	0	-76.5	CGCAATGAATGTGACCTAGATCACATTTGAGGGTCCCATTGTTCTGGATACCCAGGCTTTACACCTGTTGCCTCCGGCTCGTATGTTGTGTGGATT
b10I5	c76r18.10L01	-0.0643015	0.105506	-0.329918	0.0990614	3	3	0	-76.5	CGCAATGAATGTGACCTAGATCACATTTGAGGGTCCCATTGTTCTGGATACCCAGGCTTTACACCTGTTGCCTCCGGCTCGTATGCTGTGGGGATT
b10I6	c76r18.10L02	-5.22268	0.398901	-5.80608	0.654691	3	3	0	-76.5	CGCAATGAATGTGACCTAGATCACATTTGAGGGTCCCATTGTTCTGGATACCCAGGCTTTACACCTGTTGCCTCCGGCGCATACGTAGAGTGGATT
b10I7	c76r18.10L03	-1.65935	0.0707439	-1.66746	0.15014	3	3	0	-76.5	CGCAATGAATGTGACCTAGATCACATTTGAGGGTCCCATTGTTCTGGATACCCAGGCTTTACACCTGTTGCCTCCGGCCCGTATAAGGTGTGGATT
b10I8	c76r18.10L04	0.92918	0.290556	0.563529	0.0599937	3	3	0	-76.5	CGCAATGAATGTGACCTAGATCACATTTGAGGGTCCCATTGTTCTGGATACCCAGGCTTTACACCTGTTGCCTCCGGATTGTATTTTAAGTGGATT
b10I9	c76r18.10L05	-3.2144	0.0503026	-3.25587	0.0316616	3	3	0	-76.5	CGCAATGAATGTGACCTAGATCACATTTGAGGGTCCCATTGTTCTGGATACCCAGGCTTTACACCTGTTGCCTCCGGTTCGTATGTTGTGTGGATT
b11A1	c76r18.10L06	-4.34026	0.167817	-4.42911	0.0517026	3	3	0	-76.5	CGCAATGAATGTGACCTAGATCACATTTGAGGGTCCCATTGTTCTGGATACCCAGGCTTTACACCTGTTGCCTCCGGCTCGTATATCGAGAGGATT
b11A3	c76r18.10L08	-2.7976	0.254809	-2.99846	0.0995477	3	3	0	-76.5	CGCAATGAATGTGACCTAGATCACATTTGAGGGTCCCATTGTTCTGGATACCCAGGCTTTACACCTGTTGCCTCCGGTGCGTAGGCTCTGTGGATT
b11A4	c76r18.10L09	-5.953	0.163083	-5.46488	0.181823	3	3	0	-76.5	CGCAATGAATGTGACCTAGATCACATTTGAGGGTCCCATTGTTCTGGATACCCAGGCTTTACACCTGTTGCCTCCGGCTGGAATGTTCAGTGGATT
b11A6	c76r18.10L11	-1.97564	0.0892008	-2.12773	0.133031	3	3	0	-76.5	CGCAATGAATGTGACCTAGATCACATTTGAGGGTCCCATTGTTCTGGATACCCAGGCTTTACACCTGTTGCCTCCGGCTCGTAAGCTGGGTGGATT
b11A8	c76r18.10L13	-3.02092	0.0672891	-3.63428	0.106872	3	3	0	-76.5	CGCAATGAATGTGACCTAGATCACATTTGAGGGTCCCATTGTTCTGGATACCCAGGCTTTACACCTGTTGCCTCCGGATGGAATGTTGTATGGATT
b11B1	c76r18.10L15	-0.59351	0.148302	-0.886202	0.146262	3	3	0	-76.5	CGCAATGAATGTGACCTAGATCACATTTGAGGGTCCCATTGTTCTGGATACCCAGGCTTTACACCTGTTGCCTCCGGTTCGTAGTATGTGTGGATT
b11B3	c76r18.10L17	-1.32954	0.0892409	-1.44627	0.0447747	3	3	0	-76.5	CGCAATGAATGTGACCTAGATCACATTTGAGGGTCCCATTGTTCTGGATACCCAGGCTTTACACCTGTTGCCTCCGGCTTGTAACTTGTGTGGATT
b11B4	c76r18.10L18	-2.30517	0.0680068	-2.82222	0.0406029	3	3	0	-76.5	CGCAATGAATGTGACCTAGATCACATTTGAGGGTCCCATTGTTCTGGATACCCAGGCTTTACACCTGTTGCCTCCGGCTCCTACAAAGTTAGGATT
b11B6	c76r18.10L20	-4.20655	0.153669	-4.63071	0.174124	3	3	0	-76.5	CGCAATGAATGTGACCTAGATCACATTTGAGGGTCCCATTGTTCTGGATACCCAGGCTTTACACCTGTTGCCTCCGGGTCCTATGTTTGGCGGATT
b11B8	c76r18.10L22	-5.15514	0.511206	-5.1308	0.407377	3	3	0	-76.5	CGCAATGAATGTGACCTAGATCACATTTGAGGGTCCCATTGTTCTGGATACCCAGGCTTTACACCTGTTGCCTCCGGCTCGTATGTAGATGGGATT
b3G3	c81r18	0.461422	0.198025	-1.90183	0.146772	12	9	0	-81.5	CGCAATGAATGTGACCTAGATCACATTTGAGGGTCCCATTGTTCTGAACTGGATACCCAGGCTTTACACCTGTTGCCTCCGGCTCGTATGTTGTGTGGATT
b8A2	c81r18.10L01	-0.467267	0.0187901	-3.00932	0.449672	3	3	0	-81.5	CGCAATGAATGTGACCTAGATCACATTTGAGGGTCCCATTGTTCTGAACTGGATACCCAGGCTTTACACCTGTTGCCTCCGGCTCGTATGTTGGGTGGATT
b8A3	c81r18.10L02	-4.09969	0.265804	-5.48489	0.19231	5	6	0	-81.5	CGCAATGAATGTGACCTAGATCACATTTGAGGGTCCCATTGTTCTGAACTGGATACCCAGGCTTTACACCTGTTGCCTCCGGCTCGTATGTCGTGTGGATT
b8A4	c81r18.10L03	-1.53635	0.196882	-3.61144	0.0395869	3	3	0	-81.5	CGCAATGAATGTGACCTAGATCACATTTGAGGGTCCCATTGTTCTGAACTGGATACCCAGGCTTTACACCTGTTGCCTCCGGCTCGTATGTTGTGTGGATT
b8A5	c81r18.10L04	-0.561709	0.230634	-3.01867	0.105709	3	3	0	-81.5	CGCAATGAATGTGACCTAGATCACATTTGAGGGTCCCATTGTTCTGAACTGGATACCCAGGCTTTACACCTGTTGCCTCCGGTTCGTATGTTGTGGGGATT
b8A6	c81r18.10L05	2.28069	0.116948	1.10448	0.0627514	3	3	0	-81.5	CGCAATGAATGTGACCTAGATCACATTTGAGGGTCCCATTGTTCTGAACTGGATACCCAGGCTTTACACCTGTTGCCTCCGGCTCGTATGATGTGTGGATT
b8A7	c81r18.10L06	-4.87209	0.228514	-5.48814	0.166441	3	3	0	-81.5	CGCAATGAATGTGACCTAGATCACATTTGAGGGTCCCATTGTTCTGAACTGGATACCCAGGCTTTACACCTGTTGCCTCCGGCTTGTGTGTAGGGTGGATT
b8A8	c81r18.10L07	-4.25528	0.449716	-5.09233	0.19892	3	3	0	-81.5	CGCAATGAATGTGACCTAGATCACATTTGAGGGTCCCATTGTTCTGAACTGGATACCCAGGCTTTACACCTGTTGCCTCCGGCTCGGATGTTCTGTGGATT
b8A9	c81r18.10L08	-4.62743	0.514685	-6.70402	0.551753	3	3	0	-81.5	CGCAATGAATGTGACCTAGATCACATTTGAGGGTCCCATTGTTCTGAACTGGATACCCAGGCTTTACACCTGTTGCCTCCGGCACGTCTCCTGTATGGATT
b8B1	c81r18.10L09	-4.41748	0.490037	-5.46755	0.0509964	3	3	0	-81.5	CGCAATGAATGTGACCTAGATCACATTTGAGGGTCCCATTGTTCTGAACTGGATACCCAGGCTTTACACCTGTTGCCTCCGGCCCGTTAGTTGTGTGGATT
b8B2	c81r18.10L10	-3.58867	0.365709	-5.25116	0.563011	5	6	0	-81.5	CGCAATGAATGTGACCTAGATCACATTTGAGGGTCCCATTGTTCTGAACTGGATACCCAGGCTTTACACCTGTTGCCTCCGGCTCGAATGTTGTGGGGATT
b8B3	c81r18.10L11	-4.35709	0.429312	-5.16691	0.279733	5	5	0	-81.5	CGCAATGAATGTGACCTAGATCACATTTGAGGGTCCCATTGTTCTGAACTGGATACCCAGGCTTTACACCTGTTGCCTCCGGCTCAAATGTTGTGTGGATT
b8B5	c81r18.10L13	-5.19318	0.918744	-5.92266	0.467949	3	3	0	-81.5	CGCAATGAATGTGACCTAGATCACATTTGAGGGTCCCATTGTTCTGAACTGGATACCCAGGCTTTACACCTGTTGCCTCCGGCTCGTCATTTATGTGGATT
b8B6	c81r18.10L14	0.187967	0.27586	-2.1905	0.0632755	3	3	0	-81.5	CGCAATGAATGTGACCTAGATCACATTTGAGGGTCCCATTGTTCTGAACTGGATACCCAGGCTTTACACCTGTTGCCTCCGGCTCATATGTTATGTGGATT
b8B7	c81r18.10L15	0.239472	0.0669237	-2.08685	0.136899	3	3	0	-81.5	CGCAATGAATGTGACCTAGATCACATTTGAGGGTCCCATTGTTCTGAACTGGATACCCAGGCTTTACACCTGTTGCCTCCGGCTCGTATGTTGTGTGGATT
b8B8	c81r18.10L16	-0.318831	0.176598	-2.91275	0.0810788	3	3	0	-81.5	CGCAATGAATGTGACCTAGATCACATTTGAGGGTCCCATTGTTCTGAACTGGATACCCAGGCTTTACACCTGTTGCCTCCGGACCCTATGTTGTGAGGATT
b8B9	c81r18.10L17	-0.326378	0.160848	-2.83991	0.153692	6	6	0	-81.5	CGCAATGAATGTGACCTAGATCACATTTGAGGGTCCCATTGTTCTGAACTGGATACCCAGGCTTTACACCTGTTGCCTCCGGCTCGTATGTTCTGTGGATT
b8C1	c81r18.10L18	0.217207	0.0940661	-2.20838	0.0871042	3	3	0	-81.5	CGCAATGAATGTGACCTAGATCACATTTGAGGGTCCCATTGTTCTGAACTGGATACCCAGGCTTTACACCTGTTGCCTCCGGCTCGTATGTTGTGTGGATT
b8C2	c81r18.10L19	-1.38597	0.166393	-3.66143	0.0823403	3	3	0	-81.5	CGCAATGAATGTGACCTAGATCACATTTGAGGGTCCCATTGTTGTGAACTGGATACCCAGGCTTTACACCTGTTGCCTCCGGCTCGTACGGTGTATGGATT
b8C3	c81r18.10L20	-0.235821	0.137874	-2.69095	0.071588	3	3	0	-81.5	CGCAATGAATGTGACCTAGATCACATTTGAGGGTCCCATTGTTCTGAACTGGATACCCAGGCTTTACACCTGTTGCCTCCGGCTCGTATGTTGAGTGGATT
b8C6	c81r18.10L23	-0.53176	0.0698279	-2.87745	0.0626829	3	3	0	-81.5	CGCAATGAATGTGACCTAGATCACATTTGAGGGTCCCATTGTTCTGAACTGGATACCCAGGCTTTACACCTGTTGCCTCCGGCCCGTAAGTTGTGTGGATT
b8C7	c81r18.10L24	-0.0900959	0.122972	-2.48346	0.0573768	3	3	0	-81.5	CGCAATGAATGTGACCTAGATCACATTTGAGGGTCCCATTGTTCTGAACTGGATACCCAGGCTTTACACCTGTTGCCTCCGGCTGGAATGATGTGTGGATT
b18H6	c81r18.10L25	-0.000224465	0.0437407	-2.54679	0.032188	3	3	0	-81.5	CGCAATGAATGTGACCTAGATCACATTTGAGGGTCCCATTGTTCTGAACTGGATACCCAGGCTTTACACCTGTTGCCTCCGGCTGGTATTTGGTGTGGATT
b18H7	c81r18.10L26	0.250384	0.0310919	-2.16303	0.0195345	3	3	0	-81.5	CGCAATGAATGTGACCTAGATCACATTTGAGGGTCCCATTGTTCTGAACTGGATACCCAGGCTTTACACCTGTTGCCTCCGGCCCGTATGTTGTGCGGATT
b18H9	c81r18.10L28	2.58123	0.0928423	1.68251	0.0796378	3	3	0	-81.5	CGCAATGAATGTGACCTAGATCACATTTGAGGGTCCCATTGTTCTGAACTGGATACCCAGGCTTTACACCTGTTGCCTCCGGCTGGTATGTTGTGTGGATT
b18I4	c81r18.10L32	-0.321529	0.0990223	-2.57625	0.0500197	3	3	0	-81.5	CGCAATGAATGTGACCTAGATCACATTTGAGGGTCCCATTGTTCTGAACTGGATACCCAGGCTTTACACCTGTTGCCTCCGGCTCGTATGTTCTTAGGATT
b18I6	c81r18.10L34	2.01214	0.0774417	0.288215	0.0817742	3	3	0	-81.5	CGCAATGAATGTGACCTAGATCACATTTGAGGGTCCCATTGTTCTGAACTGGATACCCAGGCTTTACACCTGTTGCCTCCGGCCCGTATATTGCTTGGATT
b18I7	c81r18.10L35	-0.333954	0.156499	-2.62234	0.10032	3	3	0	-81.5	CGCAATGAATGTGACCTAGATCACATTTGAGGGTCCCATTGTTCTGAACTGGATACCCAGGCTTTACACCTGTTGCCTCCGGGTCATACGTTGTGAGGATT
b19A3	c81r18.10L40	-0.214812	0.102186	-2.50423	0.027698	3	3	0	-81.5	CGCAATGAATGTGACCTAGATCACATTTGAGGGTCCCATTGTTCTGAACTGGATACCCAGGCTTTACACCTGTTGCCTCCGGCTCGTATCTTGGCTGGATT
b19A4	c81r18.10L41	-3.35113	0.192986	-4.95922	0.135895	3	3	0	-81.5	CGCAATGAATGTGACCTAGATCACATTTGAGGGTCCCATTGTTCTGAACTGGATACCCAGGCTTTACACCTGTTGCCTCCGGTTCGTAGGTTGTGTGGATT
b19A5	c81r18.10L42	1.97272	0.0606489	0.764385	0.064061	3	3	0	-81.5	CGCAATGAATGTGACCTAGATCACATTTGAGGGTCCCATTGTTCTGAACTGGATACCCAGGCTTTACACCTGTTGCCTCCGGCTCGTATATTGTATGGATT
b19A8	c81r18.10L45	1.03799	0.14344	-1.21724	0.0851436	3	3	0	-81.5	CGCAATGAATGTGACCTAGATCACATTTGAGGGTCCCATTGTTCTGAACTGGATACCCAGGCTTTACACCTGTTGCCTCCGGCGTATATGTTTTGTGGATT
b13H4	c82.10L01	-3.50962	0.146589	-5.32256	0.0917473	6	6	0	-82.5	CGCAATGAATGTGACCTAGATCACATTTGAGGGTCCCATTGTTCTGGAACTGGATACCCAGGCTTTACACCTGTTGCCTCCGGCTCACATGTAGTGTGGATT
b13H5	c82.10L02	-1.272	0.141435	-4.20431	0.0563542	6	6	0	-82.5	CGCAATGAATGTGACCTAGATCACATTTGAGGGTCCCATTGTTCTGGAACTGGATACCCAGGCTTTACACCTGTTGCCTCCGGCTCGTAAGTTGCGTGGATT
b13H6	c82.10L03	-2.30385	0.197212	-4.17775	0.0357124	6	6	0	-82.5	CGCAATGAATGTGACCTAGATCACATTTGAGGGTCCCATTGTTCTGGAACTGGATACCCAGGCTTTACACCTGTTGCCTCCGGCTCGAATGTAGTGTGGATT
b13H7	c82.10L04	-4.17405	0.163315	-6.6257	0.152303	6	5	0	-82.5	CGCAATGAATGTGACCTAGATCACATTTGAGGGTCCCATTGTTCTGGAACTGGATACCCAGGCTTTACACCTGTTGCCTCCGGCTCTTATGTGCTCTGGATT
b13H8	c82.10L05	-1.71676	0.0869369	-4.60061	0.219991	6	6	0	-82.5	CGCAATGAATGTGACCTAGATCACATTTGAGGGTCCCATTGTTCTGGAACTGGATACCCAGGCTTTACACCTGTTGCCTCCGGCTCGTAGTTTGAGTGGATT
b13H9	c82.10L06	-2.18701	0.0856802	-4.92843	0.0776786	6	6	0	-82.5	CGCAATGAATGTGACCTAGATCACATTTGAGGGTCCCATTGTTCTGGAACTGGATACCCAGGCTTTACACCTGTTGCCTCCGGCTCGTACGTTGAGTGGATT
b13I1	c82.10L07	-4.66714	0.500806	-5.87892	0.525429	6	6	0	-82.5	CGCAATGAATGTGACCTAGATCACATTTGAGGGTCCCATTGTTCTGGAACTGGATACCCAGGCTTTACACCTGTTGCCTCCGGCTCGGATGTACTGTGGATT
b13I3	c82.10L09	-0.365749	0.0646573	-3.26067	0.0693194	6	6	0	-82.5	CGCAATGAATGTGACCTAGATCACATTTGAGGGTCCCATTGTTCTGGAACTGGATACCCAGGCTTTACACCTGTTGCCTCCGGCTCGTATGTTCTGTGGATT
b13I4	c82.10L10	1.73427	0.0998479	-0.203781	0.119351	6	6	0	-82.5	CGCAATGAATGTGACCTAGATCACATTTGAGGGTCCCATTGTTCTGGAACTGGATACCCAGGCTTTACACCTGTTGCCTCCGGCTCGTATATTGGTTGGATT
b13I5	c82.10L11	0.216432	0.0430991	-2.55804	0.138301	6	6	0	-82.5	CGCAATGAATGTGACCTAGATCACATTTGAGGGTCCCATTGTTCTGGAACTGGATACCCAGGCTTTACACCTGTTGCCTCCGGCACGTATGTTGGGTGGATT
b13I7	c82.10L13	1.05395	0.119883	-1.67092	0.0567761	6	6	0	-82.5	CGCAATGAATGTGACCTAGATCACATTTGAGGGTCCCATTGTTCTGGAACTGGATACCCAGGCTTTACACCTGTTGCCTCCGGGTCGTATGTTGTGTGGATT
b13I8	c82.10L14	-5.32885	0.616979	-5.26333	0.602828	5	6	0	-82.5	CGCAATGAATGTGACCTAGATCACATTTGAGGGTCCCATTGTTCTGGAACTGGATACCCAGGCTTTACACCTGTTGCCTCCGGCTCATAAGCAGAGTGGATT
b13I9	c82.10L15	-5.96403	1.15697	-6.64253	0.674696	5	6	0	-82.5	CGCAATGAATGTGACCTAGATCACATTTGAGGGTCCCATTGTTCTGGAACTGGATACCCAGGCTTTACACCTGTTGCCTCCGGCTGAAGTGTTCTGTGGATT
b14A1	c82.10L16	2.57835	0.0965533	2.29353	0.11662	6	6	0	-82.5	CGCAATGAATGTGACCTAGATCACATTTGAGGGTCCCATTGTTCTGGAACTGGATACCCAGGCTTTACACCTGTTGCCTCCGGCTGGTATACTGTGCGGATT
b14A2	c82.10L17	0.706259	0.090882	-1.91832	0.118264	6	6	0	-82.5	CGCAATGAATGTGACCTAGATCACATTTGAGGGTCCCATTGTTCTGGAACTGGATACCCAGGCTTTACACCTGTTGCCTCCGGCCTGCATAGTGTGTGGATT
b14A4	c82.10L19	0.30935	0.0741421	-2.55703	0.123503	6	6	0	-82.5	CGCAATGAATGTGACCTAGATCACATTTGAGGGTCCCATTGTTCTGGAACTGGATACCCAGGCTTTACACCTGTTGCCTCCGGCTCGTATGTTGTGTGGATT
b14A5	c82.10L20	1.03777	0.0837641	-1.72629	0.118992	6	6	0	-82.5	CGCAATGAATGTGACCTAGATCACATTTGAGGGTCCCATTGTTCTGGAACTGGATACCCAGGCTTTACACCTGTTGCCTCCGGCGCGTAGAGTCAGTGGATT
b14A6	c82.10L21	-1.73845	0.128419	-4.56804	0.197798	6	6	0	-82.5	CGCAATGAATGTGACCTAGATCACATTTGAGGGTCCCATTGTTCTGGAACTGGATACCCAGGCTTTACACCTGTTGCCTCCGGCTTATACGTTTTCTGGATT
b14A7	c82.10L22	-3.44921	0.1774	-5.591	0.239534	6	6	0	-82.5	CGCAATGAATGTGACCTAGATCACATTTGAGGGTCCCATTGTTCTGGAACTGGATACCCAGGCTTTACACCTGTTGCCTCCGGCCCGAATGTTGAGTGGATT
b3G7	c82r18	0.899209	0.211872	-1.99351	0.101853	12	9	0	-82.5	CGCAATGAATGTGACCTAGATCACATTTGAGGGTCCCATTGTTCTGGAACTGGATACCCAGGCTTTACACCTGTTGCCTCCGGCTCGTATGTTGTGTGGATT
b15A2	gal.10L01	1.33646	0.048024	-3.8259	0.102161	3	3	0	-41.5	CGCAATGAATGTGACCTAGATCACATTTTTCGGATCTTTGTGACGTTATCTTATGGTCATT
b15A3	gal.10L02	1.90808	0.0370868	-2.83768	0.0769102	3	3	0	-41.5	CGCAATGAATGTGACCTAGATCACATTTTTCGGATCTTTGTGATGATATGGTCTGCTCATT
b15A4	gal.10L03	0.0948615	0.194019	-2.13855	0.0319429	3	3	1	-41.5	CGCAATGAATGTGACCTAGATCACATTTTTCGGATCTTTGTGACGCTATTCTCGTATCATT
b15A5	gal.10L04	2.71756	0.0528611	-1.49867	0.0632008	3	3	0	-41.5	CGCAATGAATGTGACCTAGATCACATTTTTCGGATCTTTGTGAAGCTATAATCAGATCATT
b15A6	gal.10L05	2.65434	0.176431	-0.534207	0.0890832	3	3	0	-41.5	CGCATTGAATGTGACCTAAATCACATTTTTCGGATCTTTGTGATGATATAATCCCCTCATT
b15A7	gal.10L06	2.38307	0.141098	-0.923383	0.0802063	3	3	0	-41.5	CGCAATGAATGTGACCTAGATCACATTTTTCGGATCTTTGTGATGGTATCATTGTATCATT
b15A9	gal.10L08	1.40084	0.054992	-3.69777	0.11506	3	3	0	-41.5	CGCAATGAATGTGACCTAGATCACATTTTTCGGATCTTTGTGACGCTATCCTTTACTCATT
b15B1	gal.10L09	-2.46601	0.0458771	-6.29874	0.400428	3	3	0	-41.5	CGCAATGAATGTGACCTAGATCACATTTTTCGGATCTTTGTGAGGTTATTTTCTGGTCATT
b15B2	gal.10L10	-0.149079	0.0427647	-4.86699	0.148523	3	3	0	-41.5	CGCAATGAATGTGACCTAGATCACATTTTTCGGATCTTTGTGACGATATCCTCGCGTCATT
b15B3	gal.10L11	0.727433	0.148972	-3.71631	0.0500822	3	3	0	-41.5	CGCAATGAATGTGACCTAGATCACATTTTTCGGATCTTTGTGACGCTATCCTGCCATCATT
b15B4	gal.10L12	2.69329	0.151201	0.107368	0.0912205	3	3	0	-41.5	CGCAATGAATGTGACCTAGATCACATTTTTCGGATCTTTGTGATGCTATGCTGGTATCATT
b15B5	gal.10L13	2.48646	0.131051	-1.36129	0.0686425	3	3	0	-41.5	CGCAATGAATGTGACCTAGATCACATTTTTCGGATCTTTGTGATGCTATTATTGAATCATT
b15B6	gal.10L14	-2.28211	0.0344395	-5.08589	0.0764639	3	3	0	-41.5	CGCAATGAATGTGACCTAGATCACATTTTTCGGATCTTTGTGAAGCTATGGTCAGATCATT
b15B7	gal.10L15	2.74671	0.261907	-1.40128	0.0726394	3	3	0	-41.5	CGCAATGAATGTGACCTAGATCACATTTTTCGGATCTTTGTGAGGTTATACTTCTGTCATT
b15B8	gal.10L16	1.03606	0.0753326	-3.95848	0.293997	3	3	0	-41.5	CGCAATGAATGTGACCTAGATCACATTTTTCGGATCTTTGTGAAGGTATTTTGCTCTCATT
b15B9	gal.10L17	-2.16967	0.119634	-5.64823	0.048004	3	3	0	-41.5	CGCAATGAATGTGACCTAGATCACATTTTTCGGATCTTTGTGAGGATATTTTTCCCTCATT
b15C1	gal.10L18	1.73521	0.109557	-2.80037	0.28469	3	3	0	-41.5	CGCAATGAATGTGACCTAGATCACATTTTTCGGATCTTTGTGACGCTATGCTGTATTCATT
b15C2	gal.10L19	0.736279	0.141212	-4.07572	0.0789219	3	3	0	-41.5	CGCAATGAATGTGACCTAGATCACATTTTTCGGATCTTTGTGACGATATATTCCGCTCATT
b15C4	gal.10L21	0.0688563	0.0495773	0.696571	0.0189843	3	3	1	-41.5	CGCAATGAATGTGACCTAGATCACATTTTTCGGATCTTTGTGACGATATTGTTATATCATT
b15C5	gal.10L22	2.43251	0.0325425	-2.58157	0.163134	3	3	0	-41.5	CGCAATGAATGTGACCTAGATCACATTTTTCGGATCTTTGTGACGCTATCATTACATCATT
b5F2	oc0.35L01	-1.71997	0.295736	1.28667	0.390156	9	20	0	0.5	CGCAATGAATCACTCCATTGAGTGTTTTGAGGGTCCCCAGGCTTTACACCTGTTGCCTCCGGCTCGTAGAATGTGACCTAGATCACATT
b5F3	oc0.35L02	-2.19796	0.295541	1.16523	0.340253	9	12	0	0.5	CGCAATGAATCACTCCATTGAGTGTTTTGAGGGTCCCCAGGCTTTACACCCGTTGCCTCCGGCTCGTAGAATGTGACCTAGATCACATT
b5F5	oc0.35L04	-6.05653	0.664584	-3.53858	0.424401	8	11	0	0.5	CGCAATGAATCACTCCATTGAGTGTTTTGAGGGTCCCCAGGCCCTACATATGTTGCCTCCGGCTCGTAGAATGTGACCTAGATCACATT
b5F6	oc0.35L05	-5.73615	0.392832	-2.91124	0.364555	8	12	0	0.5	CGCAATGAATCACTCCATTGAGTGTTTTGAGGGTCCCCGGGTTCTACACCTTTTGCCTCCGGCTCGTAGAATGTGACCTAGATCACATT
b5F7	oc0.35L06	-2.59502	0.186279	1.06799	0.143479	3	3	0	0.5	CGCAATGAATCACTCCATTGAGTGTTTTGAGGGTCCCCAGTGTTTACACCTGTTGCCTCCGGCTCGTAGAATGTGACCTAGATCACATT
b5F8	oc0.35L07	-5.64735	0.191462	-2.85145	0.260136	3	9	0	0.5	CGCAATGAATCACTCCATTGAGTGTTTTGAGGGTCCCCTGGCTATACCCCTCTTGCCTCCGGCTCGTAGAATGTGACCTAGATCACATT
b5G1	oc0.35L09	-5.66796	0.433227	-2.00165	0.400739	4	9	0	0.5	CGCAATGAATCACTCCATTGAGTGTTTTGAGGGTCCCCAGGCATTACATCTCTTGCCTCCGGCTCGTAGAATGTGACCTAGATCACATT
b5G3	oc0.35L11	-6.41109	0.0932142	-4.01004	0.196168	3	9	0	0.5	CGCAATGAATCACTCCATTGAGTGTTTTGAGGGTCCCCAATTGGTACCCCTGTTGCCTCCGGCTCGTAGAATGTGACCTAGATCACATT
b5G4	oc0.35L12	-4.75011	0.215387	-1.80688	0.140724	6	20	0	0.5	CGCAATGAATCACTCCATTGAGTGTTTTGAGGGTCCCCAGGTTTTACACCTTTTGCCTCCGGCTCGTAGAATGTGACCTAGATCACATT
b5G5	oc0.35L13	-3.8601	0.622685	-2.56994	0.0629055	3	3	1	0.5	CGCAATGAATCACTCCATTGAGTGTTTTGAGGGTCCCCAGGCCTTACAGCTGTTGCCTCCGGCTCGTAGAATGTGACCTAGATCACATT
b5G6	oc0.35L14	-5.4039	0.341818	-3.72251	0.852589	3	9	0	0.5	CGCAATGAATCACTCCATTGAGTGTTTTGAGGGTCCCCACTCCATGCACCCGTTGCCTCCGGCTCGTAGAATGTGACCTAGATCACATT
b5G7	oc0.35L15	-2.16359	0.18609	-1.12528	0.0105441	3	3	1	0.5	CGCAATGAATCACTCCATTGAGTGTTTTGAGGGTCCCCAGGCGTTACACTTATTGCCTCCGGCTCGTAGAATGTGACCTAGATCACATT
b5G9	oc0.35L17	-5.07803	0.141105	-2.26175	0.189875	6	20	0	0.5	CGCAATGAATCACTCCATTGAGTGTTTTGAGGGTCCCCCGGCTGTGCAACTGTTGCCTCCGGCTCGTAGAATGTGACCTAGATCACATT
b5H1	oc0.35L18	-2.82984	0.442483	0.128281	0.217975	6	14	0	0.5	CGCAATGAATCACTCCATTGAGTGTTTTGAGGGTCCCCAGGATTTACACCTGTTGCCTCCGGCTCGTAGAATGTGACCTAGATCACATT
b5H2	oc0.35L19	-3.07217	0.326086	-0.0687223	0.136029	6	18	0	0.5	CGCAATGAATCACTCCATTGAGTGTTTTGAGGGTCCCCAGGCTTTACGGTTGTTGCCTCCGGCTCGTAGAATGTGACCTAGATCACATT
b5H3	oc0.35L20	-4.31495	0.301887	-1.41156	1.10048	6	18	0	0.5	CGCAATGAATCACTCCATTGAGTGTTTTGAGGGTCCCCAGGGCTTACACATGTTGCCTCCGGCTCGTAGAATGTGACCTAGATCACATT
b5H4	oc0.35L21	-5.28111	0.210354	-2.1311	0.240891	6	9	0	0.5	CGCAATGAATCACTCCATTGAGTGTTTTGAGGGTCCCCCAGCTTTCCTCCCGTTGCCTCCGGCTCGTAGAATGTGACCTAGATCACATT
b5H5	oc0.35L22	-6.05895	0.5975	-3.50578	0.500126	6	9	0	0.5	CGCAATGAATCACTCCATTGAGTGTTTTGAGGGTCCCCAGTCATTACTCATGTTGCCTCCGGCTCGTAGAATGTGACCTAGATCACATT
b5H6	oc0.35L23	-1.89241	0.342694	1.20383	0.212292	6	18	0	0.5	CGCAATGAATCACTCCATTGAGTGTTTTGAGGGTCCCCAAGCTTTACACCTGTTGCCTCCGGCTCGTAGAATGTGACCTAGATCACATT
b5H7	oc0.35L24	-2.65755	0.367152	0.359966	0.305973	6	18	0	0.5	CGCAATGAATCACTCCATTGAGTGTTTTGAGGGTCCCCAAGGTTTACACCTCTTGCCTCCGGCTCGTAGAATGTGACCTAGATCACATT
b13G3	r17.10con35L02	2.76951	0.166022	2.86072	0.142595	3	3	0	-61.5	CGCAATGAATGTGACCTAGATCACATTTGAGGGTCCCCAGGCTTGACAGCTTTGCCTCCGGCTCGTATAATGTGTGGATT
b13G4	r17.10con35L03	2.59244	0.197284	2.47599	0.160767	3	3	0	-61.5	CGCAATGAATGTGACCTAGATCACATTTGAGGGTCCCCAGGCTTTACACCTTTGCCTCCGGCTCGTATAATGTGTGGATT
b13G5	r17.10con35L04	2.70836	0.253806	2.37603	0.227723	3	3	0	-61.5	CGCAATGAATGTGACCTAGATCACATTTGAGGGTCCCCATGGTTTACAGCTTTGCCTCCGGCTCGTATAATGTGTGGATT
b13G6	r17.10con35L05	2.67668	0.0802106	2.52529	0.0732027	3	3	0	-61.5	CGCAATGAATGTGACCTAGATCACATTTGAGGGTCCCCAAGCTTTACAGCTTTGCCTCCGGCTCGTATAATGTGTGGATT
b13G8	r17.10con35L07	2.51164	0.179026	-0.411282	0.0431967	3	3	0	-61.5	CGCAATGAATGTGACCTAGATCACATTTGAGGGTCCCCAGGCTATCTGCTTTTGCCTCCGGCTCGTATAATGTGTGGATT
b13G9	r17.10con35L08	2.59432	0.236372	2.53999	0.224887	3	3	0	-61.5	CGCAATGAATGTGACCTAGATCACATTTGAGGGTCCCCTAGCTTTACAGCTTTGCCTCCGGCTCGTATAATGTGTGGATT
b13H1	r17.10con35L09	2.35608	0.0866259	-0.0233008	0.0210171	3	3	0	-61.5	CGCAATGAATTTGACCTAGATCACATTTGAGGGTCCCCATGCTTTATACCCTTGCCTCCGGCTCGTATAATGTGTGGATT
b13H2	r17.10con35L10	2.70766	0.177404	2.06071	0.202796	3	3	0	-61.5	CGCAATGAATGTGACCTAGATCACATTTGAGGGTCCCCGATCTTCACATCTTTGCCTCCGGCTCGTATAATGTGTGGATT
b13H3	r17.10con35L11	2.61305	0.111985	-0.546662	0.0424675	3	3	0	-61.5	CGCAATGAATGTGACCTAGATCACATTTGAGGGTCCCCAGGTTTCACACCTTTGCCTCCGGCTCGTATAATGTGTGGATT
b18C9	r17.35L01.10cons	2.33907	0.0290875	2.33396	0.170449	3	3	0		CGCAATGAATCACTCCATTGAGTGTTTTGAGGGTCCCCAGTCTTTACGCTTTTGCCTCCGGCTCGTATAATGTGTGGATT
b18D2	r17.35L03.10cons	-1.03509	0.141933	-1.01231	0.105471	3	3	0		CGCAATGAATCACTCCATTGAGTGTTTTGAGGGTCCCCGGGTGTTCCTCGTTTGCCTCCGGCTCGTATAATGTGTGGATT
b18D3	r17.35L04.10cons	-1.15952	0.196366	-1.01256	0.116433	3	3	0		CGCAATGAATCACTCCATTGAGTGTTTTGAGGGTCCCCGGGTGTTCCTCGTTTGCCTCCGGCTCGTATAATGTGTGGATT
b18D5	r17.35L06.10cons	0.248248	0.0129447	0.320185	0.0256657	3	3	0		CGCAATGAATCACTCCATTGAGTGTTTTGAGGGTCCCCTGGCTTAACACCTTTGCCTCCGGCTCGTATAATGTGTGGATT
b18D6	r17.35L07.10cons	1.12141	0.101548	1.08369	0.173977	3	3	0		CGCAATGAATCACTCCATTGAGTGTTTTGAGGGTCCCCAGTCTTTCCACCTTTGCCTCCGGCTCGTATAATGTGTGGATT
b18E1	r17.35L11.10cons	1.73115	0.177166	1.6053	0.263246	3	3	0		CGCAATGAATCACTCCATTGAGTGTTTTGAGGGTCCCCAGGATTTACCCCCTTGCCTCCGGCTCGTATAATGTGTGGATT
b18E2	r17.35L12.10cons	0.457497	0.0827734	0.473163	0.0367779	3	3	0		CGCAATGAATCACTCCATTGAGTGTTTTGAGGGTCCCCTGGCTTTCCACCATTGCCTCCGGCTCGTATAATGTGTGGATT
b18E4	r17.35L14.10cons	0.643256	0.0820556	0.737144	0.0485837	3	3	0		CGCAATGAATCACTCCATTGAGTGTTTTGAGGGTCCCCCGGCATTGCCCCTTTGCCTCCGGCTCGTATAATGTGTGGATT
b18E5	r17.35L15.10cons	0.584326	0.126875	0.612613	0.117998	3	3	0		CGCAATGAATCACTCCATTGAGTGTTTTGAGGGTCCCCAGGCTTAACACCTTTGCCTCCGGCTCGTATAATGTGTGGATT
b18E6	r17.35L16.10cons	1.00209	0.106045	1.05051	0.00994166	3	3	0		CGCAATGAATCACTCCATTGAGTGTTTTGAGGGTCCCCACGCTTTTCACCGTTGCCTCCGGCTCGTATAATGTGTGGATT
b18E7	r17.35L17.10cons	-0.872419	0.134118	-0.702694	0.0462605	3	3	0		CGCAATGAATCACTCCATTGAGTGTTTTGAGGGTCCCCACGCTTTAGACCTTTGCCTCCGGCTCGTATAATGTGTGGATT
b18E8	r17.35L18.10cons	2.69245	0.201533	2.63403	0.119841	3	3	0		CGCAATGAATCACTCCATTGAGTGTTTTGAGGGTCCCCAGTCTTTACACATTTGCCTCCGGCTCGTATAATGTGTGGATT
b18E9	r17.35L19.10cons	0.349882	0.137909	0.408369	0.0791808	3	3	0		CGCAATGAATCACTCCATTGAGTGTTTTGAGGGTCCCCAGGCTATATACCTTTGCCTCCGGCTCGTATAATGTGTGGATT
b18F1	r17.35L20.10cons	-0.454035	0.0626391	-0.4997	0.0928903	3	3	0		CGCAATGAATCACTCCATTGAGTGTTTTGAGGGTCCCCAGGTTTTCCAACATTGCCTCCGGCTCGTATAATGTGTGGATT
b13D7	r17.35con10L01	2.65821	0.0681855	2.27832	0.113428	3	3	0	-61.5	CGCAATGAATGTGACCTAGATCACATTTGAGGGTCCCCAGGCTTGACACCTTTGCCTCCGGCTCTTATCTTGTGTGGATT
b13D8	r17.35con10L02	2.61364	0.106679	2.18973	0.17909	3	3	0	-61.5	CGCAATGAATGTGACCTAGATCACATTTGAGGGTCCCCAGGCTTGACACCTTTGCCTCCGGCTCTTATCTTGTGTGGATT
b13D9	r17.35con10L03	-2.4892	0.0681646	-5.21257	0.553206	3	3	0	-61.5	CGCAATGAATGTGACCTAGATCACATTTGAGGGTCCCCAGGCTTGACACCTTTGCCTCCGGTTCGTCTGTTTCGTGGATT
b13E1	r17.35con10L04	2.52003	0.147851	2.70069	0.102214	3	3	0	-61.5	CGCAATGAATGTGACCTAGATCACATTTGAGGGTCCCCAGGCTTGACACCTTTGCCTCCGGCTGGTATGTTGTGAGGATT
b13E2	r17.35con10L05	2.52039	0.0445735	2.36947	0.11821	3	3	0	-61.5	CGCAATGAATGTGACCTAGATCACATTTGAGGGTCCCCAGGCTTGACACCTTTGCCTCCGGCTTGTATGTTGGATGGATT
b13E3	r17.35con10L06	2.62965	0.18766	2.38947	0.152788	3	3	0	-61.5	CGCAATGAATGTGACCTAGATCACATTTGAGGGTCCCCAGGCTTGACACCTTTGCCTCCGGGTCGTATTTTGTGTGGATT
b13E5	r17.35con10L08	2.59934	0.175062	2.34697	0.109247	3	3	0	-61.5	CGCAATGAATGTGACCTAGATCACATTTGAGGGTCCCCAGGCTTGACACCTTTGCCTCCGGCTCGTACGATGTGTGGATT
b13E7	r17.35con10L10	2.67688	0.164699	2.37087	0.176166	3	3	0	-61.5	CGCAATGAATGTGACCTAGATCACATTTGAGGGTCCCCAGGCTTGACACCTTTGCCTCCGGGTTGTACGTTGTGTGGATT
b13E8	r17.35con10L11	2.75641	0.180876	2.74393	0.192447	3	3	0	-61.5	CGCAATGAATGTGACCTAGATCACATTTGAGGGTCCCCAGGCTTGACACCTTTGCCTCCGGCTGGTATGTTGTGTGGATT

## Sheet: cAMP_summary
name	location	log_t_250.0	dlog_t_250.0	log_t_125.0	dlog_t_125.0	log_t_50.0	dlog_t_50.0	log_t_25.0	dlog_t_25.0	log_t_10.0	dlog_t_10.0	log_t_5.0	dlog_t_5.0	log_t_2.5	dlog_t_2.5	log_t_0.0	dlog_t_0.0
61c-ocl	b5A8	-4.95559	0.477209													-2.65252	0.185727
61c-oc0	b5E4	-1.69199	0.146085													1.35737	0.0881542
61c-ocl.35L01	b5B2	-5.42685	1.39514													-3.13929	0.0532756
61c-ocl.35L02	b5B3	-5.05749	1.23283													-2.84026	0.373761
61c-ocl.35L04	b5B5	-4.60045	0.550925													-4.5169	0.0568846
61c-ocl.35L06	b5B7	-6.2123	0.824385													-5.78506	0.130941
61c-ocl.35L07	b5B8	-4.0747	0.306912	-2.87347	0.336732											-1.28889	0.153873
61c-ocl.35L08	b5B9	-6.61382	0.131559													-5.10882	0.130672
61c-ocl.35L09	b5C1	-6.28922	0.324817													-5.31842	0.191071
61c-ocl.35L10	b5C2	-5.61759	0.220883													-5.45276	0.10255
61c-ocl.35L11	b5C3	-3.65999	0.263432													-0.762748	0.157741
61c-ocl.35L12	b5C4	-5.8091	0.327727													-5.73763	0.289116
61c-ocl.35L13	b5C5	-6.68697	0.693079													-6.2042	1.04358
61c-ocl.35L15	b5C7	-6.44349	0.809352													-5.98399	0.344359
61c-ocl.35L16	b5C8	-6.0496	0.198662													-5.39032	0.258719
61c-ocl.35L17	b5C9	-5.33532	1.39526													-5.14014	0.205675
61c-ocl.35L18	b5D1	-6.12386	0.350051	-5.33149	0.725967											-4.72011	0.416055
61c-ocl.35L19	b5D2	-6.23368	0.288221													-6.01075	0.123587
61c-ocl.35L20	b5D3	-5.25092	0.803278													-5.90864	0.0271318
61c-ocl.35L21	b5D4	-5.29725	0.229349													-4.99222	0.088008
61c-ocl.35L22	b5D5	-5.0376	0.83154													-4.4403	0.0634545
61c-ocl.35L23	b5D6	-6.4496	0.798315													-6.30337	0.188528
61c-ocl.35L24	b5D7	-6.50471	0.0575311													-5.86182	0.0847325
oc0.35L01	b5F2	-1.71997	0.295736			0.488309	0.143003	0.798733	0.199572	1.38684	0.164815	1.73667	0.223292	1.55942	0.179276	1.28667	0.390156
oc0.35L02	b5F3	-2.19796	0.295541													1.16523	0.340253
oc0.35L03	b5F4															-3.11892	0.0707825
oc0.35L04	b5F5	-6.05653	0.664584	-5.52249	0.162331											-3.53858	0.424401
oc0.35L05	b5F6	-5.73615	0.392832													-2.91124	0.364555
oc0.35L06	b5F7	-2.59502	0.186279													1.06799	0.143479
oc0.35L07	b5F8	-5.64735	0.191462													-2.85145	0.260136
oc0.35L08	b5F9															-0.908554	0.0766588
oc0.35L09	b5G1	-5.66796	0.433227													-2.00165	0.400739
oc0.35L11	b5G3	-6.41109	0.0932142													-4.01004	0.196168
oc0.35L12	b5G4	-4.75011	0.215387			-2.69247	0.0689078	-2.40895	0.147052	-1.82265	0.104879	-1.56047	0.052907	-1.35796	0.0420345	-1.80688	0.140724
oc0.35L14	b5G6	-5.4039	0.341818													-3.72251	0.852589
oc0.35L16	b5G8															1.18784	0.0701313
oc0.35L17	b5G9	-5.07803	0.141105			-3.12942	0.146028	-2.86007	0.13876	-2.26795	0.0998992	-1.96948	0.261628	-1.69643	0.0296639	-2.26175	0.189875
oc0.35L18	b5H1	-2.82984	0.442483	-1.91424	0.340178			-0.474327	0.202684	0.14187	0.100528	0.528025	0.0509946	0.484095	0.047613	0.128281	0.217975
oc0.35L19	b5H2	-3.07217	0.326086			-0.990579	0.151257	-0.629479	0.206242	-0.00955713	0.157459	0.288137	0.191836	0.272801	0.0356311	-0.0687223	0.136029
oc0.35L20	b5H3	-4.31495	0.301887			-2.15365	0.114868	-1.85939	1.32104	-3.56579	0.44524	-3.27064	0.111837	-3.02701	0.109865	-1.41156	1.10048
oc0.35L21	b5H4	-5.28111	0.210354													-2.1311	0.240891
oc0.35L22	b5H5	-6.05895	0.5975	-5.76594	0.505296											-3.50578	0.500126
oc0.35L23	b5H6	-1.89241	0.342694			0.293276	0.140008	0.81176	0.207779	1.48797	0.0912155	1.725	0.121801	1.58187	0.172428	1.20383	0.212292
oc0.35L24	b5H7	-2.65755	0.367152	-1.38894	0.0178477	-0.568421	0.0360161	-0.121693	0.25444	0.617725	0.091988	0.946257	0.0240059	0.903175	0.0550322	0.359966	0.305973

## Sheet: rnap_summary
location	rnap_site	spacing	dG_mean	dG_sem	ddG_matrix
b3C7	CAGGCTTTACACCTGTTGCCTCCGGCTCGTATGTTGTGTGG	-60.5	2.69866	0.0336665	0
b7D8	CAGGCTTTACACCTGTTGCCTCCGGCGCGTATGTTGTGTGG	-60.5	1.82012	0.0330572	-0.325
b7D9	CAGGCTTTACACCTGTTGCCTCCGGCTCGTATGTTTTGTGG	-60.5	3.39322	0.0491166	0.1957
b7E1	CAGGCTTTACACCTGTTGCCTCCGGCTCGTACGTAGTGTGG	-60.5	5.29799	0.12882	1.518
b7E2	CAGGCTTTACACCTGTTGCCTCCGGCTCGTATGTTGTGTGG	-60.5	2.92996	0.0427019	0
b7E3	CAGGCTTTACACCTGTTGCCTCCGGGTCGTATGTTTGGTGG	-60.5	3.61847	0.0483348	-0.0206
b7E4	CAGGCTTTACACCTGTTGCCTCCGGCTCGTATGTCGGGTGG	-60.5	6.03767	0.127073	1.9434
b7E5	CAGGCTTTACACCTGTTGCCTCCGGCTCGTATATTGTGTGG	-60.5	1.26264	0.0335827	-0.8067
b7E6	CAGGCTTTACACCTGTTGCCTCCGGACCGCCAGCTGTTTGG	-60.5	6.54622	0.0878689	2.8476
b7E7	CAGGCTTTACACCTGTTGCCTCCGGCTCGTATGTTAAGAGG	-60.5	2.77863	0.040214	-0.1826
b7E8	CAGGCTTTACACCTGTTGCCTCCGGCTCGTATGTGGTGAGG	-60.5	5.5517	0.121492	1.6084
b7E9	CAGGCTTTACACCTGTTGCCTCCGGTTCGCACGTTGTGTGG	-60.5	6.4856	0.138155	1.9556
b7F1	CAGGCTTTACACCTGTTGCCTCCGGCTCTAATGTTCTGTGG	-60.5	2.7292	0.0352288	1.2169
b7F2	CAGGCTTTACACCTGTTGCCTCCGGCTTGTATGTTGTGTGG	-60.5	2.01664	0.0290336	-0.4904
b7F3	CAGGCTTTACACCTGTTGCCTCCGGCATGGATGTCGACTGG	-60.5	7.02976	0.124153	3.146
b7F6	CAGGCTTTACACCTGTTGCCTCCGGCTCGAAAGTTCTTTGG	-60.5	5.22586	0.0928086	1.3173
b7F7	CAGGCTTTACACCTGTTGCCTCCGGCACGTACGTTGTGTGG	-60.5	3.72869	0.0531787	0.445
b7F8	CAGGCTTTACACCTGTTGCCTCCGGCAGGTATGTTGTGTGG	-60.5	1.47272	0.0301988	-1.2743
b7G1	CAGGCTTTACACCTGTTGCCTCCGGCTCGTATGTTGAGAGG	-60.5	3.27319	0.041954	0.0852
b7G2	CAGGCTTTACACCTGTTGCCTCCGGCTCGTATGTAGTGCGG	-60.5	4.52324	0.061102	1.0999
b7G3	CAGGCTTTACACCTGTTGCCTCCGGTTCGCGTGTAGTGTGG	-60.5	5.78709	0.138239	4.796
b1A1	CAGGCTTTACACCTGTTGCCTCCGGCTCGTATGTTGTGTGG	-61.5	2.6934	0.0208059	0
b2C6	CAGGCTTTACACCTGTTGCCTCCGGTTCGTATGAAGTGTGG	-61.5	5.02141	0.0601997	0.3472
b2C7	CAGGCTTTACACCTGTTGCCTCCGGCCCGTATGCTATGTGG	-61.5	0.947042	0.0261942	-0.6995
b2C8	CAGGCTTTACACCTGTTGCCTCCGGCTCGTAATTTGTTTGG	-61.5	3.23763	0.0248353	0.2525
b2C9	CAGGCTTTACACCTGTTGCCTCCGGCTCGTATGTTGCATGG	-61.5	3.04995	0.0222925	0.2092
b2D1	CAGGCTTTACACCTGTTGCCTCCGGCTCGTATGTTCTATGG	-61.5	2.93335	0.021261	0.0862
b2D2	CAGGCTTTACACCTGTTGCCTCCGGTTCCAATGTTTTGCGG	-61.5	4.8132	0.0552687	1.6783
b2D3	CAGGCTTTACACCTGTTGCCTCCGGCTCGTATGTTGTGTGG	-61.5	2.77553	0.0243042	0
b2D4	CAGGCTTTACACCTGTTGCCTCCGGCTCGTACTTTGTGTGG	-61.5	3.45061	0.0229185	0.6015
b2D5	CAGGCTTTACACCTGTTGCCTCCGGCACGTATGTTGTGTGG	-61.5	2.30005	0.0218577	-0.1005
b2D6	CAGGCTTTACACCTGTTGCCTCCGGCTCGCATCTAACACGG	-61.5	6.83913	0.0596282	2.088
b2D7	CAGGCTTTACACCTGTTGCCTCCGGCTCGAAGGATGTGAGG	-61.5	7.4444	0.0751641	0.6665
b2D8	CAGGCTTTACACCTGTTGCCTCCGGCTGGCACCGTGTGAGG	-61.5	3.67371	0.0261822	0.4304
b2D9	CAGGCTTTACACCTGTTGCCTCCGGGCCGTAGGCAATGTGG	-61.5	6.73835	0.0737953	0.5471
b2E1	CAGGCTTTACACCTGTTGCCTCCGGCTCGTAATGTGCGCGG	-61.5	2.99537	0.0233284	0.7487
b2E3	CAGGCTTTACACCTGTTGCCTCCGGCTGGTCCGCTGTGTGG	-61.5	6.53427	0.0635693	1.2868
b2E6	CAGGCTTTACACCTGTTGCCTCCGGTTCTTATGTTGTGTGG	-61.5	3.63975	0.0251198	0.3088
b2E7	CAGGCTTTACACCTGTTGCCTCCGGCTCGTAAGTTGGGTGG	-61.5	3.76369	0.0225986	0.3236
b2E8	CAGGCTTTACACCTGTTGCCTCCGGCACGTATTTTGTGTGG	-61.5	2.47388	0.024579	-0.0445
b2E9	CAGGCTTTACACCTGTTGCCTCCGGGCCGTAGGTTGTGTGG	-61.5	3.34281	0.0229978	0.3031
b2F1	CAGGCTTTACACCTGTTGCCTCCGGCTCGTACCCCGTGTGG	-61.5	7.30424	0.0698088	1.7752
b2F2	CAGGCTTTACACCTGTTGCCTCCGGCTCGTATATTTAGTGG	-61.5	1.20248	0.0248116	-0.5792
b1B8	CAGAATTCTAACCTGTTGCCTCCGGCTCGTATGTTGTGTGG	-61.5	6.72065	0.0732084	3.6506
b1B9	CAGCTTTTACACCTGTTGCCTCCGGCTCGTATGTTGTGTGG	-61.5	5.45303	0.0795272	1.0689
b1C1	CGGCCTATAGAGATGTTGCCTCCGGCTCGTATGTTGTGTGG	-61.5	6.4305	0.086158	2.3944
b1C2	CAGGCTTGATACCTGTTGCCTCCGGCTCGTATGTTGTGTGG	-61.5	3.60571	0.0270225	-0.1249
b1C3	CACGCTTTACAACTGTTGCCTCCGGCTCGTATGTTGTGTGG	-61.5	2.23417	0.0236648	-0.2805
b1C4	CAGGCTTTCCTCGTGTTGCCTCCGGCTCGTATGTTGTGTGG	-61.5	4.98747	0.0638824	1.1785
b1C5	CTGATTTCATAACTGTTGCCTCCGGCTCGTATGTTGTGTGG	-61.5	6.54288	0.0789945	2.8652
b1C6	CAGGCGTAACACCATTTGCCTCCGGCTCGTATGTTGTGTGG	-61.5	7.13323	0.0747218	2.8635
b1C7	CAGACTTCTTATCCGTTGCCTCCGGCTCGTATGTTGTGTGG	-61.5	5.99108	0.0849296	2.7039
b1C8	CAAGCTCTACGCGTGTTGCCTCCGGCTCGTATGTTGTGTGG	-61.5	6.72059	0.0817743	2.2441
b1C9	CAGGTTTTAAACCTATTGCCTCCGGCTCGTATGTTGTGTGG	-61.5	6.23647	0.0894025	2.2441
b1D1	CAGGCTGTACGACTCTTGCCTCCGGCTCGTATGTTGTGTGG	-61.5	4.8279	0.0650798	0.9314
b1D2	CAGCCTTCACACCGGTTGCCTCCGGCTCGTATGTTGTGTGG	-61.5	4.90889	0.0652502	1.0228
b1D3	CAGTCTTGACCGGTGTTGCCTCCGGCTCGTATGTTGTGTGG	-61.5	1.96057	0.0237399	-0.486
b1D4	CAGGCTCTCCGCCCGTTGCCTCCGGCTCGTATGTTGTGTGG	-61.5	7.16593	0.0755972	3.4253
b1D5	CATGATTTACACCTGTTGCCTCCGGCTCGTATGTTGTGTGG	-61.5	3.86746	0.0245766	0.4101
b1D6	CAGGCTGTACACCTGTTGCCTCCGGCTCGTATGTTGTGTGG	-61.5	4.19946	0.0329901	0.6683
b1D7	CAGGCAATACACCTGTTGCCTCCGGCTCGTATGTTGTGTGG	-61.5	6.61355	0.0884055	2.5119
b1D8	CAGGCTTAACACCTGTTGCCTCCGGCTCGTATGTTGTGTGG	-61.5	5.27898	0.089052	1.3053
b1D9	CATGGTTTACAACTGTTGCCTCCGGCTCGTATGTTGTGTGG	-61.5	2.73479	0.0232354	-0.3508
b1E1	CTTGCATTACACCAATTGCCTCCGGCTCGTATGTTGTGTGG	-61.5	6.73797	0.0815892	1.9448
b1E2	CATGCTTTACATCTATTGCCTCCGGCTCGTATGTTGTGTGG	-61.5	2.3526	0.0237325	-0.2309
b3D3	CAGGCTTTACACCTGTTGCCTCCGGCTCGTATGTTGTGTGG	-62.5	2.83558	0.0368107	0
b7G5	CAGGCTTTACACCTGTTGCCTCCGGGTCGTCTGGTGCGCGG	-62.5	6.29232	0.184246	2.5286
b7G6	CAGGCTTTACACCTGTTGCCTCCGGCTCGTCTTTTTCGTGG	-62.5	5.62899	0.128815	3.0129
b7G7	CAGGCTTTACACCTGTTGCCTCCGGCCCGTATGTTGAGCGG	-62.5	3.18525	0.0413687	0.1882
b7G8	CAGGCTTTACACCTGTTGCCTCCGGGTCGTATGTTGGGTGG	-62.5	3.10961	0.0410667	-0.2163
b7G9	CAGGCTTTACACCTGTTGCCTCCGGCGCCTATATTGTGAGG	-62.5	1.48533	0.0243295	-0.7942
b7H1	CAGGCTTTACACCTGTTGCCTCCGGCTCGTATTCTAAGTGG	-62.5	1.90131	0.0273899	-0.6407
b7H2	CAGGCTTTACACCTGTTGCCTCCGGCTCGTATGTTGTGTGG	-62.5	3.01619	0.039953	0
b7H3	CAGGCTTTACACCTGTTGCCTCCGGTTCGTATAATGTGAGG	-62.5	0.0359927	0.0429034	-1.3786
b7H4	CAGGCTTTACACCTGTTGCCTCCGGGTCGTATGTTGTGTGG	-62.5	2.51083	0.0350196	-0.3186
b7H5	CAGGCTTTACACCTGTTGCCTCCGGCGCCTATATTGTGAGG	-62.5	1.57638	0.0286284	-0.7942
b7H6	CAGGCTTTACACCTGTTGCCTCCGGTTCGTATGCTGTGTGG	-62.5	2.50299	0.0341108	-0.248
b7H7	CAGGCTTTACACCTGTTGCCTCCGGCTCGTAGTTTTAGTGG	-62.5	3.96637	0.0511415	0.8762
b7H8	CAGGCTTTACACCTGTTGCCTCCGGTTCGTATGTTGTGTGG	-62.5	3.5836	0.044283	0.2127
b7H9	CAGGCTTTACACCTGTTGCCTCCGGCTCGTATCTGGGGTGG	-62.5	3.32925	0.0396382	1.5066
b7I1	CAGGCTTTACACCTGTTGCCTCCGGTTCGTGTGTTTTGTGG	-62.5	7.01706	0.142512	2.8218
b7I2	CAGGCTTTACACCTGTTGCCTCCGGCTCCTACACTGCGAGG	-62.5	2.3867	0.0324106	0.001
b7I3	CAGGCTTTACACCTGTTGCCTCCGGCTCGTATGATGTGTGG	-62.5	0.973339	0.0267617	-0.838
b7I4	CAGGCTTTACACCTGTTGCCTCCGGCCTTGATCTTGTGTGG	-62.5	4.95219	0.0833485	1.3156
b7I5	CAGGCTTTACACCTGTTGCCTCCGGCACGTATTGTGAGTGG	-62.5	2.46731	0.0318902	-0.0541
b7I7	CAGGCTTTACACCTGTTGCCTCCGGTTTGCATGGTGTGTGG	-62.5	5.30493	0.0869585	0.8783
b7I8	CAGGCTTTACACCTGTTGCCTCCGGCTCCCGTGCTGTGTGG	-62.5	6.74176	0.0918266	3.4342
b7I9	CAGGCTTTACACCTGTTGCCTCCGGCTCATCTGTAGTATGG	-62.5	4.67416	0.0951173	3.4475
b9D1	CAGGCTTTACACCTGTTGCCTCCGGCTCCTATGTTGTGTGG	-63.5	4.00641	0.0348404	0.2841
b9D2	CAGGCTTTACACCTGTTGCCTCCGGCTCGCATGTTATGTGG	-63.5	4.29774	0.0351633	0.9296
b9D3	CAGGCTTTACACCTGTTGCCTCCGGCTAGTAAACTTTCAGG	-63.5	0.938129	0.0352698	-1.275
b9D4	CAGGCTTTACACCTGTTGCCTCCGGCTCATACGTTGTGTGG	-63.5	4.87348	0.0304913	0.8209
b9D6	CAGGCTTTACACCTGTTGCCTCCGGCTCGATTGTAGAGTGG	-63.5	4.86949	0.0349298	4.0261
b9D8	CAGGCTTTACACCTGTTGCCTCCGGCGCAAATATGGGGTGG	-63.5	3.43041	0.0314311	1.6594
b9D9	CAGGCTTTACACCTGTTGCCTCCGGCTCGCTGGTAGCGCGG	-63.5	5.79599	0.0358985	5.4388
b9E1	CAGGCTTTACACCTGTTGCCTCCGGCTCGGACGTTGTGTGG	-63.5	5.54329	0.0347749	2.3771
b9E2	CAGGCTTTACACCTGTTGCCTCCGGGTCGAATGTTGTCTGG	-63.5	5.13913	0.0360451	0.5722
b9E3	CAGGCTTTACACCTGTTGCCTCCGGCTCCCAAGTTGTGTGG	-63.5	5.13057	0.033629	1.7028
b18A8	CAGGCTTTACACCTGTTGCCTCCGGCTCTTATATTGTATGG	-63.5	1.42496	0.0357935	-0.8868
b18A9	CAGGCTTTACACCTGTTGCCTCCGGCTCGTAAGATAGGTGG	-63.5	2.01701	0.0319376	-0.7822
b18B2	CAGGCTTTACACCTGTTGCCTCCGGCTGGTAAGTCGTATGG	-63.5	4.15259	0.0327908	0.7124
b18B5	CAGGCTTTACACCTGTTGCCTCCGGCTCGTATGTTGAGTGG	-63.5	3.68932	0.03681	0.0318
b18B6	CAGGCTTTACACCTGTTGCCTCCGGCTCGCATGTTGTATGG	-63.5	4.40757	0.0352516	1.0212
b18B7	CAGGCTTTACACCTGTTGCCTCCGGCCGGTATGTTTTGCGG	-63.5	2.79731	0.0377685	-0.8217
b18B8	CAGGCTTTACACCTGTTGCCTCCGGCGCGTATGTTGGACGG	-63.5	2.67686	0.0362602	-0.2715
b18C1	CAGGCTTTACACCTGTTGCCTCCGGCCCGTATTCTGAGTGG	-63.5	2.40318	0.0356264	-0.3439
b18C6	CAGGCTTTACACCTGTTGCCTCCGGCTCGTATGTTGGGTGG	-63.5	3.88471	0.0336647	0.1023
b18C7	CAGGCTTTACACCTGTTGCCTCCGGCTCGTACGCTGTCTGG	-63.5	3.54652	0.0384435	0.1172
b9E5	CAGGCTTTACACCTGTTGCCTCCGGCTCTATTATTGTGTGG	-64.5	0.341819	0.0393115	2.3112
b9E8	CAGGCTTTACACCTGTTGCCTCCGGCTCACGTGTTGTGTGG	-64.5	6.00987	0.105945	3.8862
b9F3	CAGGCTTTACACCTGTTGCCTCCGGGTCGAATGTTCGGAGG	-64.5	5.45738	0.0853868	0.9579
b9F4	CAGGCTTTACACCTGTTGCCTCCGGCTCGTATCTCGGGTGG	-64.5	5.97909	0.115722	1.7927
b9F5	CAGGCTTTACACCTGTTGCCTCCGGCTCCTGTGGAGAGAGG	-64.5	5.57634	0.0904903	3.7138
b9F6	CAGGCTTTACACCTGTTGCCTCCGGCGCTGATGATTTGTGG	-64.5	4.42085	0.0531136	0.9604
b18F3	CAGGCTTTACACCTGTTGCCTCCGGCTCGCATATTGTGTGG	-64.5	3.90552	0.0479451	0.3907
b18F8	CAGGCTTTACACCTGTTGCCTCCGGGTCGTATGTAGTCTGG	-64.5	4.90718	0.0724378	0.6863
b18F9	CAGGCTTTACACCTGTTGCCTCCGGCTCTTAAACTCTGCGG	-64.5	1.93671	0.0410786	-0.5602
b18G1	CAGGCTTTACACCTGTTGCCTCCGGCTCGTATGTTCGGAGG	-64.5	4.51896	0.0689625	0.4181
b18G2	CAGGCTTTACACCTGTTGCCTCCGGCTTGTATGTTGTGTGG	-64.5	2.24395	0.0396325	-0.4904
b18G6	CAGGCTTTACACCTGTTGCCTCCGGCAGGTATTATGAGTGG	-64.5	0.748726	0.0375048	-2.0245
b18G7	CAGGCTTTACACCTGTTGCCTCCGGCTCGTAAGTTGTGTGG	-64.5	3.96038	0.0515868	0.2213
b18G9	CAGGCTTTACACCTGTTGCCTCCGGGTCGTATGTTGAGTGG	-64.5	3.17837	0.0405332	-0.2868
b18H1	CAGGCTTTACACCTGTTGCCTCCGGGGTCCATGATGTGTGG	-64.5	2.88414	0.0418724	-0.4905
b18H3	CAGGCTTTACACCTGTTGCCTCCGGGTTGTATGTTGCGAGG	-64.5	2.26977	0.0407168	-0.3702
b17E2	CAGGCTTTACACCTGTTGCCTCCGGCTCGTATGTTGTGTGG	-64.5	3.41146	0.0430059	0
b9F9	CAGGCTTTACACCTGTTGCCTCCGGCTCGTAAGATGGGTGG	-65.5	1.98229	0.0242609	-0.5144
b9G1	CAGGCTTTACACCTGTTGCCTCCGGCCCCTATGTTGTACGG	-65.5	3.48694	0.0218226	0.2643
b9G2	CAGGCTTTACACCTGTTGCCTCCGGCCCGTATGTTGCGTGG	-65.5	3.64141	0.0225531	0.4144
b9G3	CAGGCTTTACACCTGTTGCCTCCGGCACGTATGTTATGTGG	-65.5	2.09031	0.0258999	-0.3683
b9G5	CAGGCTTTACACCTGTTGCCTCCGGCTCGCATGTTGTCAGG	-65.5	4.86621	0.0225654	1.2832
b9G6	CAGGCTTTACACCTGTTGCCTCCGGCTCGTATGTTAGGTGG	-65.5	3.59407	0.0244166	-0.1655
b9G8	CAGGCTTTACACCTGTTGCCTCCGGCTCGTATGTTCTGTGG	-65.5	3.61404	0.0253023	0.2624
b9H1	CAGGCTTTACACCTGTTGCCTCCGGCTCGTACGTTGAGTGG	-65.5	4.68495	0.0256333	0.5773
b9H3	CAGGCTTTACACCTGTTGCCTCCGGTTCGTATGCAGTACGG	-65.5	5.42362	0.0220768	0.6757
b9H4	CAGGCTTTACACCTGTTGCCTCCGGCTCGGACGAAGAGTGG	-65.5	5.17784	0.0254817	2.5434
b9H5	CAGGCTTTACACCTGTTGCCTCCGGCTCGTATTTCGGGTGG	-65.5	4.74833	0.0210326	1.9994
b9H6	CAGGCTTTACACCTGTTGCCTCCGGCTCGTACATTATATGG	-65.5	1.02383	0.0291298	-0.7052
b9H7	CAGGCTTTACACCTGTTGCCTCCGGCTCGTATGATATGTGG	-65.5	0.704171	0.030278	-1.1058
b9H9	CAGGCTTTACACCTGTTGCCTCCGGCTCCTACGCTGTGTGG	-65.5	4.00123	0.0257983	0.3689
b9I1	CAGGCTTTACACCTGTTGCCTCCGGCTCGTTTGTAGTGTGG	-65.5	4.34275	0.0241871	3.1359
b9I2	CAGGCTTTACACCTGTTGCCTCCGGCTCGTAAGTTGAGTGG	-65.5	3.89937	0.0260767	0.2531
b17E6	CAGGCTTTACACCTGTTGCCTCCGGCTCGTATGTTGTGTGG	-65.5	3.52759	0.0248792	0
b3D6	CAGGCTTTACACCTGTTGCCTCCGGCTCGTATGTTGTGTGG	-66.5	3.17079	0.0314066	0
b10F9	CAGGCTTTACACCTGTTGCCTCCGGCTCGTACGTTCAGAGG	-66.5	5.51673	1.25501	0.8931
b10G1	CAGGCTTTACACCTGTTGCCTCCGGCACTCATGCTGTTTGG	-66.5	4.74129	0.200603	0.7075
b10G2	CAGGCTTTACACCTGTTGCCTCCGGCTCGCTGTTCGTGTGG	-66.5	6.29442	4.4043	5.8506
b10G4	CAGGCTTTACACCTGTTGCCTCCGGCACTCATGCTGTTTGG	-66.5	5.2989	2.14728	0.7075
b10G5	CAGGCTTTACACCTGTTGCCTCCGGCGCGTATGTTGCGAGG	-66.5	2.9477	0.0327931	0.1138
b10G6	CAGGCTTTACACCTGTTGCCTCCGGCACTCATGCTGTTTGG	-66.5	5.37848	1.42456	0.7075
b10G7	CAGGCTTTACACCTGTTGCCTCCGGCTTGCATGTTGTACGG	-66.5	4.59971	0.157838	0.6582
b10G8	CAGGCTTTACACCTGTTGCCTCCGGTTCGTATCTTTTGTGG	-66.5	3.54296	0.0361885	0.2577
b10G9	CAGGCTTTACACCTGTTGCCTCCGGCCGGTATGTAGTGGGG	-66.5	4.0042	0.0640942	-0.1418
b10H2	CAGGCTTTACACCTGTTGCCTCCGGCACGTATGTCGCGTGG	-66.5	11.1805	0.0037753	2.126
b10H3	CAGGCTTTACACCTGTTGCCTCCGGCTTGTATGATGTGTGG	-66.5	0.182434	0.0450224	-1.3284
b10H4	CAGGCTTTACACCTGTTGCCTCCGGCTCGTATGTTGTGTGG	-66.5	3.20368	0.0347235	0
b10H5	CAGGCTTTACACCTGTTGCCTCCGGCTTGTATGATGTGTGG	-66.5	0.0792409	0.0543426	-1.3284
b10H7	CAGGCTTTACACCTGTTGCCTCCGGCCCGTATGGTGTGCGG	-66.5	2.90547	0.0345015	0.115
b10H8	CAGGCTTTACACCTGTTGCCTCCGGCTCGTATGTTGAATGG	-66.5	3.51245	0.0419616	-0.1444
b10H9	CAGGCTTTACACCTGTTGCCTCCGGCTCTTATGTTGAGCGG	-66.5	3.80346	0.0454174	0.2553
b10I1	CAGGCTTTACACCTGTTGCCTCCGGCTCGTATGTTATGTGG	-66.5	2.54545	0.033977	-0.2678
b2F3	CAGGCTTTACACCTGTTGCCTCCGGCTCGTATTTTAAGAGG	-71.5	2.44228	0.0284307	-0.1266
b2F5	CAGGCTTTACACCTGTTGCCTCCGGCTCGTATCATGAGTGG	-71.5	1.29107	0.0273285	-0.9569
b2F6	CAGGCTTTACACCTGTTGCCTCCGGCTCGTGTGTTGTGTGG	-71.5	7.5659	0.0582966	2.4134
b2F7	CAGGCTTTACACCTGTTGCCTCCGGCTCTTATTTTGTTCGG	-71.5	3.11299	0.0250845	0.2547
b2F8	CAGGCTTTACACCTGTTGCCTCCGGCTCGTAGGCTGTGTGG	-71.5	3.07565	0.0245955	0.132
b2F9	CAGGCTTTACACCTGTTGCCTCCGGCTCGACCGTTGGGTGG	-71.5	7.18166	0.0449974	3.882
b2G2	CAGGCTTTACACCTGTTGCCTCCGGCTCAAATGTTGGGTGG	-71.5	6.51179	0.0493199	1.2361
b2G3	CAGGCTTTACACCTGTTGCCTCCGGGTCATATGTTGTGGGG	-71.5	3.11647	0.0218221	-0.0127
b2G4	CAGGCTTTACACCTGTTGCCTCCGGCACGTATAATCTGGGG	-71.5	0.363077	0.0356331	-1.4523
b2G5	CAGGCTTTACACCTGTTGCCTCCGGCTCATATGTTGGGTGG	-71.5	4.11761	0.0288569	0.3777
b2G6	CAGGCTTTACACCTGTTGCCTCCGGCTCGTATGTTGAGTGG	-71.5	3.15238	0.026488	0.0318
b2G7	CAGGCTTTACACCTGTTGCCTCCGGCTCGTAACCTGTGCGG	-71.5	2.74467	0.0276875	-0.2627
b2G8	CAGGCTTTACACCTGTTGCCTCCGGCTCGTATTTTGTTTGG	-71.5	2.935	0.0253449	0.0312
b2H1	CAGGCTTTACACCTGTTGCCTCCGGCTCGTACGTTGTGTGG	-71.5	4.10137	0.0259619	0.5455
b2H3	CAGGCTTTACACCTGTTGCCTCCGGGTCGTAAACTGTGAGG	-71.5	0.904306	0.0292786	-1.3113
b2H4	CAGGCTTTACACCTGTTGCCTCCGGTGTGTATGTGATGTGG	-71.5	4.26198	0.0288017	0.6845
b2H5	CAGGCTTTACACCTGTTGCCTCCGGCTCGTATGAAGTGAGG	-71.5	4.79443	0.0331464	0.1879
b2H7	CAGGCTTTACACCTGTTGCCTCCGGCTCCTAAGTTGTGAGG	-71.5	4.24778	0.0311883	0.5588
b2H8	CAGGCTTTACACCTGTTGCCTCCGGCTGGTAAGTAGACTGG	-71.5	2.90498	0.0265843	0.0842
b1I8	CAGCCTTTACACCAATTGCCTCCGGCTCGTATGTTGTGTGG	-71.5	3.02109	0.0260015	0.0976
b2A1	CTGATTTTACACGTGTTGCCTCCGGCTCGTATGTTGTGTGG	-71.5	4.54148	0.036867	1.1112
b2A2	CAGCCTTTACGCCAATTGCCTCCGGCTCGTATGTTGTGTGG	-71.5	3.97619	0.0261715	0.6101
b2A4	CAGGCTTTGCTTCTGTTGCCTCCGGCTCGTATGTTGTGTGG	-71.5	3.30594	0.0256615	0.6367
b2A5	CAGGCTTTACACCTGTTGCCTCCGGCTCGTATGTTGTGTGG	-71.5	2.88489	0.0256457	0
b2A6	CAGGGCTTACACCTGTTGCCTCCGGCTCGTATGTTGTGTGG	-71.5	4.90431	0.0376708	1.6616
b2A7	CGGGCTCTACCCCTGTTGCCTCCGGCTCGTATGTTGTGTGG	-71.5	6.39373	0.0462744	2.4473
b2A8	CAGCCGTTACCCGTGTTGCCTCCGGCTCGTATGTTGTGTGG	-71.5	6.47779	0.0468091	2.2588
b2A9	CAGGCTATACACCTGTTGCCTCCGGCTCGTATGTTGTGTGG	-71.5	4.50365	0.0311085	0.7944
b2B1	CAGGCTTTACACCGGTTGCCTCCGGCTCGTATGTTGTGTGG	-71.5	2.78239	0.0238126	-0.042
b2B2	CAGGCTTTACAGCGGTTGCCTCCGGCTCGTATGTTGTGTGG	-71.5	2.65477	0.0261878	-0.1004
b2B4	CAGACTTGACACGTGTTGCCTCCGGCTCGTATGTTGTGTGG	-71.5	0.216095	0.0401172	-1.1934
b2B5	CACGCTTTACACGTTTTGCCTCCGGCTCGTATGTTGTGTGG	-71.5	3.28699	0.0241052	-0.1635
b2B6	CAGTCTTTACACTCCTTGCCTCCGGCTCGTATGTTGTGTGG	-71.5	3.08682	0.0249098	0.0772
b2B7	CACGCTTTACACCTGTTGCCTCCGGCTCGTATGTTGTGTGG	-71.5	2.90568	0.023339	-0.0259
b2B9	CAGACTCTACCCCTGTTGCCTCCGGCTCGTATGTTGTGTGG	-71.5	6.2549	0.0480562	2.4657
b14A8	CAGGCTTTACACCTGTTGCCTCCGGCTCAGATGTTGTGAGG	-72.5	6.36091	0.0422517	2.1604
b14A9	CAGGCTTTACACCTGTTGCCTCCGGCTCGGCTATAGGTGGG	-72.5	7.55169	0.048256	4.4812
b14B1	CAGGCTTTACACCTGTTGCCTCCGGCTCGTATGTTGCGTGG	-72.5	3.67112	0.0236444	0.3854
b14B2	CAGGCTTTACACCTGTTGCCTCCGGCTCGTATGTCGCGTGG	-72.5	6.77675	0.0415387	2.2265
b14B3	CAGGCTTTACACCTGTTGCCTCCGGCTCGCATGTAGGGTGG	-72.5	6.24822	0.0431105	2.2722
b14B4	CAGGCTTTACACCTGTTGCCTCCGGCTCCTACGATGTGAGG	-72.5	3.32033	0.0267742	0.045
b14B5	CAGGCTTTACACCTGTTGCCTCCGGCACATGTGTCGTGTGG	-72.5	6.83658	0.0438354	4.4294
b14B6	CAGGCTTTACACCTGTTGCCTCCGGCTCGTACATTTTGTGG	-72.5	3.93278	0.0218365	-0.0655
b14B7	CAGGCTTTACACCTGTTGCCTCCGGCTCCGATGTTGTGTGG	-72.5	4.42958	0.0251256	2.1157
b14B8	CAGGCTTTACACCTGTTGCCTCCGGCTCGTATGCTGTTCGG	-72.5	2.17934	0.0280299	-0.3581
b14B9	CAGGCTTTACACCTGTTGCCTCCGGCTCGTATGCCGCGTGG	-72.5	7.26141	0.0462791	1.7658
b14C1	CAGGCTTTACACCTGTTGCCTCCGGCTCGCACGTTATGGGG	-72.5	6.13414	0.0423695	1.5056
b14C2	CAGGCTTTACACCTGTTGCCTCCGGCGCGTATGGTGTGTGG	-72.5	2.13686	0.0226041	-0.3664
b14C3	CAGGCTTTACACCTGTTGCCTCCGGCTCGTATGGTAGGTGG	-72.5	3.55352	0.0252297	-0.2069
b14C4	CAGGCTTTACACCTGTTGCCTCCGGCTCGATGTTTGTGTGG	-72.5	5.62028	0.0431447	3.6705
b14C5	CAGGCTTTACACCTGTTGCCTCCGGCTGGTACGTTCTGTGG	-72.5	2.27284	0.0290511	-0.3659
b14C7	CAGGCTTTACACCTGTTGCCTCCGGCACGTATGTTGGCTGG	-72.5	3.2088	0.0261826	0.0342
b14C8	CAGGCTTTACACCTGTTGCCTCCGGCTCGTATGTTGTGGGG	-72.5	3.15997	0.0259575	0.0305
b3E5	CAGGCTTTACACCTGTTGCCTCCGGCTCGTATGTTGTGTGG	-72.5	2.783	0.0262422	0
b3F4	CAGGCTTTACACCTGTTGCCTCCGGCTCGTATGTTGTGTGG	-76.5	3.10046	0.0257285	0
b10I5	CAGGCTTTACACCTGTTGCCTCCGGCTCGTATGCTGTGGGG	-76.5	1.83957	0.0268875	-0.4302
b10I6	CAGGCTTTACACCTGTTGCCTCCGGCGCATACGTAGAGTGG	-76.5	5.84184	0.403518	1.5002
b10I7	CAGGCTTTACACCTGTTGCCTCCGGCCCGTATAAGGTGTGG	-76.5	2.77851	0.0285738	-0.0607
b10I8	CAGGCTTTACACCTGTTGCCTCCGGATTGTATTTTAAGTGG	-76.5	1.20675	0.0323974	-1.1608
b10I9	CAGGCTTTACACCTGTTGCCTCCGGTTCGTATGTTGTGTGG	-76.5	3.79537	0.0404421	0.2127
b11A1	CAGGCTTTACACCTGTTGCCTCCGGCTCGTATATCGAGAGG	-76.5	4.61816	0.0994764	1.1196
b11A3	CAGGCTTTACACCTGTTGCCTCCGGTGCGTAGGCTCTGTGG	-76.5	3.57121	0.0348817	0.2821
b11A4	CAGGCTTTACACCTGTTGCCTCCGGCTGGAATGTTCAGTGG	-76.5	10.1127	0.52946	-0.0212
b11A6	CAGGCTTTACACCTGTTGCCTCCGGCTCGTAAGCTGGGTGG	-76.5	3.03352	0.0278756	-0.1371
b11A8	CAGGCTTTACACCTGTTGCCTCCGGATGGAATGTTGTATGG	-76.5	3.86003	0.044755	-0.982
b11B1	CAGGCTTTACACCTGTTGCCTCCGGTTCGTAGTATGTGTGG	-76.5	2.18971	0.0302011	0.0234
b11B3	CAGGCTTTACACCTGTTGCCTCCGGCTTGTAACTTGTGTGG	-76.5	2.60852	0.0304476	-0.4198
b11B4	CAGGCTTTACACCTGTTGCCTCCGGCTCCTACAAAGTTAGG	-76.5	3.36222	0.0320226	0.186
b11B6	CAGGCTTTACACCTGTTGCCTCCGGGTCCTATGTTTGGCGG	-76.5	4.65679	0.0911968	0.3909
b11B8	CAGGCTTTACACCTGTTGCCTCCGGCTCGTATGTAGATGGG	-76.5	5.53683	0.834035	1.01
b3G3	CAGGCTTTACACCTGTTGCCTCCGGCTCGTATGTTGTGTGG	-81.5	2.84369	0.0272135	0
b8A2	CAGGCTTTACACCTGTTGCCTCCGGCTCGTATGTTGGGTGG	-81.5	3.50885	0.0274664	0.1023
b8A3	CAGGCTTTACACCTGTTGCCTCCGGCTCGTATGTCGTGTGG	-81.5	5.80949	0.1114	1.8411
b8A4	CAGGCTTTACACCTGTTGCCTCCGGCTCGTATGTTGTGTGG	-81.5	4.05893	0.0360009	0
b8A5	CAGGCTTTACACCTGTTGCCTCCGGTTCGTATGTTGTGGGG	-81.5	3.54224	0.0284066	0.2432
b8A6	CAGGCTTTACACCTGTTGCCTCCGGCTCGTATGATGTGTGG	-81.5	0.891404	0.031981	-0.838
b8A7	CAGGCTTTACACCTGTTGCCTCCGGCTTGTGTGTAGGGTGG	-81.5	6.41432	0.16931	2.9978
b8A8	CAGGCTTTACACCTGTTGCCTCCGGCTCGGATGTTCTGTGG	-81.5	5.8216	0.133345	2.094
b8A9	CAGGCTTTACACCTGTTGCCTCCGGCACGTCTCCTGTATGG	-81.5	6.37466	0.0875822	1.4877
b8B1	CAGGCTTTACACCTGTTGCCTCCGGCCCGTTAGTTGTGTGG	-81.5	6.04035	0.133517	2.4137
b8B2	CAGGCTTTACACCTGTTGCCTCCGGCTCGAATGTTGTGGGG	-81.5	5.4377	0.0807457	0.8889
b8B3	CAGGCTTTACACCTGTTGCCTCCGGCTCAAATGTTGTGTGG	-81.5	5.93674	0.120953	1.1338
b8B5	CAGGCTTTACACCTGTTGCCTCCGGCTCGTCATTTATGTGG	-81.5	6.81473	0.195083	2.3853
b8B6	CAGGCTTTACACCTGTTGCCTCCGGCTCATATGTTATGTGG	-81.5	3.03079	0.0285078	0.0076
b8B7	CAGGCTTTACACCTGTTGCCTCCGGCTCGTATGTTGTGTGG	-81.5	2.9764	0.0268712	0
b8B8	CAGGCTTTACACCTGTTGCCTCCGGACCCTATGTTGTGAGG	-81.5	3.4295	0.0279045	-0.1239
b8B9	CAGGCTTTACACCTGTTGCCTCCGGCTCGTATGTTCTGTGG	-81.5	3.41091	0.028644	0.2624
b8C1	CAGGCTTTACACCTGTTGCCTCCGGCTCGTATGTTGTGTGG	-81.5	3.02487	0.0283133	0
b8C2	CAGGCTTTACACCTGTTGCCTCCGGCTCGTACGGTGTATGG	-81.5	4.0131	0.0300373	0.3279
b8C3	CAGGCTTTACACCTGTTGCCTCCGGCTCGTATGTTGAGTGG	-81.5	3.32822	0.0293151	0.0318
b8C6	CAGGCTTTACACCTGTTGCCTCCGGCCCGTAAGTTGTGTGG	-81.5	3.48892	0.0295101	0.2503
b8C7	CAGGCTTTACACCTGTTGCCTCCGGCTGGAATGATGTGTGG	-81.5	3.21441	0.0284388	-1.1534
b18H6	CAGGCTTTACACCTGTTGCCTCCGGCTGGTATTTGGTGTGG	-81.5	3.21174	0.0288638	0.4372
b18H7	CAGGCTTTACACCTGTTGCCTCCGGCCCGTATGTTGTGCGG	-81.5	2.99822	0.0263422	0.1564
b18H9	CAGGCTTTACACCTGTTGCCTCCGGCTGGTATGTTGTGTGG	-81.5	0.371032	0.0390495	-1.1738
b18I4	CAGGCTTTACACCTGTTGCCTCCGGCTCGTATGTTCTTAGG	-81.5	3.31969	0.029077	0.291
b18I6	CAGGCTTTACACCTGTTGCCTCCGGCCCGTATATTGCTTGG	-81.5	1.4628	0.0299394	-0.4171
b18I7	CAGGCTTTACACCTGTTGCCTCCGGGTCATACGTTGTGAGG	-81.5	3.34039	0.0270808	0.5557
b19A3	CAGGCTTTACACCTGTTGCCTCCGGCTCGTATCTTGGCTGG	-81.5	3.25929	0.0284864	-0.016
b19A4	CAGGCTTTACACCTGTTGCCTCCGGTTCGTAGGTTGTGTGG	-81.5	5.23451	0.0737966	0.8054
b19A5	CAGGCTTTACACCTGTTGCCTCCGGCTCGTATATTGTATGG	-81.5	1.19352	0.0328037	-0.9829
b19A8	CAGGCTTTACACCTGTTGCCTCCGGCGTATATGTTTTGTGG	-81.5	2.4177	0.0272265	-0.3443
b13H4	CAGGCTTTACACCTGTTGCCTCCGGCTCACATGTAGTGTGG	-82.5	5.59472	0.100371	2.4453
b13H5	CAGGCTTTACACCTGTTGCCTCCGGCTCGTAAGTTGCGTGG	-82.5	4.30436	0.0398735	0.6067
b13H6	CAGGCTTTACACCTGTTGCCTCCGGCTCGAATGTAGTGTGG	-82.5	4.66214	0.057512	1.8309
b13H7	CAGGCTTTACACCTGTTGCCTCCGGCTCTTATGTGCTCTGG	-82.5	6.24726	0.0766309	1.9459
b13H8	CAGGCTTTACACCTGTTGCCTCCGGCTCGTAGTTTGAGTGG	-82.5	4.58313	0.0495197	0.6805
b13H9	CAGGCTTTACACCTGTTGCCTCCGGCTCGTACGTTGAGTGG	-82.5	4.85819	0.0609434	0.5773
b13I1	CAGGCTTTACACCTGTTGCCTCCGGCTCGGATGTACTGTGG	-82.5	6.48571	0.122011	3.0665
b13I3	CAGGCTTTACACCTGTTGCCTCCGGCTCGTATGTTCTGTGG	-82.5	3.69762	0.0384182	0.2624
b13I4	CAGGCTTTACACCTGTTGCCTCCGGCTCGTATATTGGTTGG	-82.5	1.85208	0.02897	-0.7292
b13I5	CAGGCTTTACACCTGTTGCCTCCGGCACGTATGTTGGGTGG	-82.5	3.28101	0.0328755	0.0018
b13I7	CAGGCTTTACACCTGTTGCCTCCGGGTCGTATGTTGTGTGG	-82.5	2.69664	0.0274539	-0.3186
b13I8	CAGGCTTTACACCTGTTGCCTCCGGCTCATAAGCAGAGTGG	-82.5	7.08581	0.257233	1.0403
b13I9	CAGGCTTTACACCTGTTGCCTCCGGCTGAAGTGTTCTGTGG	-82.5	9.2214	2.79621	2.6358
b14A1	CAGGCTTTACACCTGTTGCCTCCGGCTGGTATACTGTGCGG	-82.5	-0.37769	0.0673127	-2.3138
b14A2	CAGGCTTTACACCTGTTGCCTCCGGCCTGCATAGTGTGTGG	-82.5	2.89646	0.0309155	-0.1121
b14A4	CAGGCTTTACACCTGTTGCCTCCGGCTCGTATGTTGTGTGG	-82.5	3.24672	0.0329082	0
b14A5	CAGGCTTTACACCTGTTGCCTCCGGCGCGTAGAGTCAGTGG	-82.5	2.72545	0.0320697	-0.2862
b14A6	CAGGCTTTACACCTGTTGCCTCCGGCTTATACGTTTTCTGG	-82.5	4.5751	0.0482584	0.5586
b14A7	CAGGCTTTACACCTGTTGCCTCCGGCCCGAATGTTGAGTGG	-82.5	5.63624	0.0833756	0.9192
b3G7	CAGGCTTTACACCTGTTGCCTCCGGCTCGTATGTTGTGTGG	-82.5	2.86547	0.0362765	0

## Sheet: occlusion_resamp
run	log_tsat	log_tbg	log_F	b5A8_log_P	b5A8_weight	b5B2_log_P	b5B2_weight	b5B3_log_P	b5B3_weight	b5B5_log_P	b5B5_weight	b5B7_log_P	b5B7_weight	b5B8_log_P	b5B8_weight	b5B9_log_P	b5B9_weight	b5C1_log_P	b5C1_weight	b5C2_log_P	b5C2_weight	b5C3_log_P	b5C3_weight	b5C4_log_P	b5C4_weight	b5C5_log_P	b5C5_weight	b5C7_log_P	b5C7_weight	b5C8_log_P	b5C8_weight	b5C9_log_P	b5C9_weight	b5D1_log_P	b5D1_weight	b5D2_log_P	b5D2_weight	b5D3_log_P	b5D3_weight	b5D4_log_P	b5D4_weight	b5D5_log_P	b5D5_weight	b5D6_log_P	b5D6_weight	b5D7_log_P	b5D7_weight	b5E4_log_P	b5E4_weight
fit	4.90036	-6.07469	3.14655	-7.43811	1	-8.05529	1	-7.63766	1	-9.32244	1	-12.0982	1	-6.08353	1	-10.5831	1	-10.893	1	-11.0548	1	-5.57415	1	-11.8406	1	-20.1924	1	-13.5318	1	-10.9949	1	-10.4259	1	-9.94888	1	-13.8181	1	-12.4454	1	-10.1822	1	-9.34309	1	-20.3658	1	-12.5326	1	-3.46376	1
samp_00	15.7923	-5.94541	3.08616	-18.3778	1		0		0	-20.2944	1		0	-17.013	3	-21.5857	2		0	-22.1356	3	-16.5018	1	-23.168	1		0	-258.559	3	-22.0594	2	-21.4297	1	-20.911	2	-248.421	2	-43.6539	2	-21.1688	2	-20.3048	1	-107.299	1		0		0
samp_01	2.4195	-5.91976	3.29972	-4.96531	2		0		0		0	-10.3765	2	-3.54091	3		0	-8.58721	1	-8.81595	1		0	-9.92494	1	-17.7165	1	-20.4651	1		0	-8.09694	3		0	-23.2175	2	-17.5049	1	-7.83242	2	-6.96975	2		0		0	-0.730364	2
samp_02	3.75145	-5.6792	3.24388	-6.38342	1	-7.00755	1		0	-8.4707	4	-21.6719	1	-4.93914	1		0	-10.3752	1	-10.7896	1	-4.40747	1	-20.6253	1	-19.3337	1		0	-10.6007	1	-9.7189	2	-9.02757	2		0	-23.9722	2	-9.39257	3	-8.4381	3		0		0	-2.23279	1
samp_03	2.95314	-6.21361	3.21165		0	-6.05532	1		0	-7.28803	1	-9.79533	1	-4.08822	2	-8.53807	3		0	-8.95188	1	-3.5763	1		0	-17.5878	1		0	-8.90395	2	-8.37599	1	-7.93406	2		0	-10.0135	1	-8.14503	1		0	-19.8937	1	-10.0868	3		0
samp_04	3.21385	-6.00736	3.39943		0	-6.35661	1	-5.931	1	-7.74078	1		0		0		0	-9.26839	3	-9.47333	1		0	-10.3601	2	-17.7801	1	-20.8929	2		0	-8.81715	1		0	-21.987	2		0	-8.5666	3		0		0	-11.2195	1	-1.56665	1
samp_05	12.6858	-6.05424	3.13977	-15.2309	2	-15.848	3		0	-17.1215	1	-19.9542	2	-13.8751	2	-18.3843	1	-18.7001	2		0	-13.366	1		0		0		0	-18.8047	3		0		0	-22.0523	4		0	-17.9821	3	-17.1399	1		0		0	-11.2697	2
samp_06	15.3074	-6.1095	3.14339		0	-18.4529	1	-18.0357	2		0	-22.4002	3		0	-20.9656	2	-21.2654	2		0		0		0		0		0	-21.3627	1	-20.8038	2	-20.3393	1		0		0	-20.5637	3	-19.7288	1		0	-22.7844	2		0
samp_07	3.87645	-6.0524	3.18961	-6.40985	2	-7.03123	1	-6.61175	1	-8.32523	1	-11.1485	2	-5.04185	1	-9.57182	1		0		0	-4.52869	1	-10.8784	1		0		0	-9.99703	2	-9.42456	1	-8.93407	1	-13.2909	1		0	-9.17866	1		0		0		0	-2.38857	1
samp_08	36.006	-6.05859	3.04826		0	-39.1814	1	-38.7675	1		0	-43.2619	1		0	-41.7101	2		0	-42.1757	1	-36.7253	1	-42.9847	2	-65.6064	1		0		0	-41.5358	4		0	-271.837	1	-43.6086	1		0		0	-54.816	2	-43.733	1	-34.6329	1
samp_09	10.8277	-5.95233	3.11306	-13.4056	1	-14.0233	2	-13.6073	1	-15.3309	1		0		0	-16.6121	2	-16.9629	2		0	-11.5253	5	-18.1743	1		0	-44.4922	2		0		0	-15.9411	1	-47.1784	2	-19.3266	3	-16.2006	3	-15.3391	1		0	-19.4888	1		0
samp_10	5.78287	-6.23041	3.09267		0	-8.90208	2	-8.48815	2	-10.0708	1	-12.5926	1		0	-11.3671	3	-11.6353	2		0		0		0	-17.4733	1		0		0	-11.1796	1	-10.7601	1		0	-12.7796	1	-10.9491	1	-10.1219	1	-20.4702	3	-12.8802	1		0
samp_11	3.34702	-6.13949	3.25045	-5.84259	4		0	-6.04432	1	-7.74815	1		0	-4.4766	1	-8.97592	4		0	-9.4289	1		0	-10.1393	1	-18.1988	2	-11.3633	1	-9.37029	2	-8.83025	1	-8.36054	1		0	-10.6424	1	-8.59329	2		0		0	-10.7024	2	-1.79372	2
samp_12	4.26913	-6.05003	3.25517	-6.79032	1		0	-6.99453	1	-8.73556	1		0	-5.41038	1	-9.96061	2		0	-10.4625	1		0	-11.2808	1	-17.5835	1	-13.2814	1		0	-9.82495	1		0		0	-11.9669	2	-9.57894	2	-8.74107	1	-19.8174	1	-12.0178	2		0
samp_13	5.84912	-6.06205	3.2341	-8.37196	1	-8.99556	2		0		0	-13.0869	1	-6.99982	1	-11.5335	1	-11.8512	1	-12.0254	1	-6.48758	1		0	-22.6311	2	-14.6469	1		0	-11.393	2	-10.9002	2	-14.9714	1	-13.4754	3		0	-10.3113	1	-20.386	1		0		0
samp_14	4.41786	-6.24139	3.09123		0	-7.53381	1		0	-8.69639	1		0	-5.6087	1		0		0		0		0	-11.0115	1	-17.5543	2	-11.9376	1	-10.3423	1		0		0	-12.0094	4		0		0	-8.74954	2	-19.8136	2	-11.4879	3	-2.99724	1
samp_15	2.13506	-5.89276	3.53046		0	-5.29898	1	-4.87346	2	-6.75716	2		0	-3.16405	1	-7.93491	1	-8.32844	1	-8.58918	2		0		0		0	-25.7336	1		0	-7.85286	1		0		0	-26.746	1	-7.58414	3	-6.72301	1	-19.8468	2	-26.2602	1		0
samp_16	8.85462	-6.32012	3.08668	-11.3483	1		0	-11.5382	3		0	-15.5072	1		0		0	-14.6379	3	-14.7405	2	-9.54455	2		0	-17.4498	2	-16.1219	1	-14.7116	1		0	-13.792	1	-16.1734	1		0		0		0	-19.5079	2	-15.7553	1	-7.46144	1
samp_17	13.8363	-6.0973	3.02722	-16.3969	1		0		0	-18.2105	5		0		0	-19.514	3	-19.8118	1		0		0	-20.7141	1	-46.0194	1		0		0		0		0	-22.431	2	-21.251	1		0		0	-44.3655	2	-21.3769	2	-12.4729	4
samp_18	14.8471	-6.20706	3.13527	-17.3544	1		0	-17.5496	2	-19.1659	1	-21.7033	1	-16.025	2		0	-20.7173	1	-20.8476	1		0	-21.5021	1	-31.6738	4	-22.5094	1		0		0	-19.8336	1		0		0	-20.0345	2		0		0	-22.0034	2		0
samp_19	2.56711	-6.06968	3.22736	-5.08377	3	-5.7093	1		0		0	-9.77904	3		0	-8.24617	2	-8.5614	2		0		0		0	-18.0864	1	-11.2692	1		0	-8.10367	1	-7.61437	1		0	-10.1529	2	-7.85986	2	-7.02289	1		0		0	-0.944114	1
samp_20	3.47965	-5.98926	3.12368	-6.04331	1		0	-6.24478	2	-7.95799	1	-11.0204	1	-4.67531	1		0	-9.56793	1	-9.75369	2	-4.16109	1	-10.6791	1		0		0	-9.68224	1	-9.07806	1	-8.57258	2	-26.9286	1	-11.5745	2	-8.82366	1		0	-19.9755	3		0	-2.0052	1
samp_21	1.29723	-5.90523	3.31715	-3.83087	2		0	-4.04398	1	-5.87119	3	-9.37377	1		0	-7.10351	2		0	-7.72126	1		0	-8.87965	2		0	-37.5069	3		0		0	-6.42445	2		0	-23.2802	2	-6.72241	3	-5.85519	1	-19.8874	1	-23.426	1		0
samp_22	4.10427	-6.27151	3.09365		0	-7.21122	2	-6.79766	1		0	-10.8376	2	-5.29101	3	-9.66406	3	-9.92388	1	-10.0363	2	-4.78837	3		0	-13.3828	2		0		0		0		0	-11.5819	1	-11.0033	1		0	-8.41708	1	-19.968	1	-11.1042	1	-2.67293	3
samp_23	3.8324	-6.00829	3.17923		0	-7.0016	1	-6.58272	2	-8.31019	1	-11.2799	1	-5.00605	2		0	-9.89567	1		0		0		0		0	-16.904	1		0	-9.41815	1	-8.91264	1	-18.5526	2		0	-9.16662	1	-8.31862	1		0	-11.8676	1	-2.34813	2
samp_24	9.17005	-6.32021	3.23699		0	-12.2385	2	-11.8194	2		0	-15.8236	2	-10.2972	1	-14.6928	2	-14.9509	3		0	-9.79393	1	-15.6531	1		0	-16.4327	3	-15.03	1		0		0	-16.4904	1		0		0	-13.4775	1	-19.7711	2	-16.0648	1		0
samp_25	2.86305	-5.81234	3.33934		0	-6.06988	2	-5.65107	2		0		0	-3.99036	1	-8.76208	1	-9.19285	1	-9.48416	3	-3.45596	1	-19.8101	1		0		0		0	-8.65812	3	-8.04414	1		0	-27.9137	2	-8.37168	1	-7.47838	2	-19.8368	1		0	-1.21348	1
samp_26	2.29026	-6.00342	3.35749		0	-5.43602	2	-5.01002	1	-6.80996	2		0	-3.37609	1	-8.00884	1	-8.35087	1	-8.55342	3		0		0	-17.8303	1	-31.338	4		0	-7.89379	2	-7.36503	2		0		0		0	-6.80025	2		0		0		0
samp_27	3.07085	-6.00063	3.22528		0	-6.23524	1		0	-7.56421	2		0	-4.22191	1	-8.80336	1	-9.14039	1	-9.33236	1	-3.70244	2	-10.2341	2	-18.1202	2	-20.3332	1	-9.2565	1	-8.6669	1		0	-21.0037	1	-11.0925	1	-8.41472	2	-7.56683	1	-19.8558	1		0	-1.50859	1
samp_28	4.39261	-6.16631	3.2006		0	-7.51217	1		0		0		0	-5.54486	1	-10.008	3		0		0		0		0	-17.5618	2	-12.2499	1	-10.3888	1	-9.84998	1	-9.39559	4		0	-11.5905	2	-9.61538	2	-8.78827	1		0		0	-2.91739	1
samp_29	16.7234	-6.04757	2.99986	-19.3026	2	-19.9102	3		0		0	-24.0216	2	-17.9691	3		0		0		0	-17.464	3	-23.7307	1	-36.0656	1		0	-22.852	2	-22.2582	1	-21.7927	1		0	-24.3769	1	-22.0108	2	-21.163	1	-38.3646	2		0		0
samp_30	2.53765	-6.0387	3.48026		0	-5.6614	1	-5.2319	1		0	-9.84987	3		0	-8.21996	1	-8.55485	2	-8.75644	1	-3.0423	1	-9.5886	2	-18.1311	2	-27.7476	1	-8.67188	1		0	-7.59114	2		0	-10.3463	3	-7.87381	2		0		0		0	-0.749411	1
samp_31	12.5015	-6.23522	3.02252	-15.0314	2	-15.6325	3	-15.2219	1	-16.765	1	-19.3019	2	-13.7235	4		0	-18.3519	2		0	-13.2233	2		0	-23.4615	1	-20.0488	2		0		0	-17.479	3	-20.1194	1	-19.4731	1		0		0		0	-19.5908	1		0
samp_32	8.73015	-5.96099	3.28143	-11.2733	1	-11.9012	1		0		0		0		0		0	-14.845	1		0	-9.35622	1		0	-61.1298	1		0	-14.9699	2	-14.3671	2		0	-706.088	1	-17.1749	2	-14.1092	1	-13.2563	2	-26.6399	1	-17.1898	1		0
samp_33	11.5618	-6.08464	2.99625	-14.1331	1	-14.739	2	-14.3273	1	-15.9376	1	-18.7324	1	-12.806	1		0	-17.5511	2		0	-12.3022	1		0		0	-44.3903	1	-17.6462	1	-17.0641	2		0	-20.3303	4		0	-16.8208	1	-15.9782	1		0	-19.1652	3	-10.2129	1
samp_34	5.75175	-6.29191	3.16785	-8.23018	3		0		0		0	-12.45	1		0	-11.2945	1	-11.5544	1		0	-6.40634	2	-12.2709	2	-14.6599	3	-13.0984	1	-11.6336	1	-11.113	1		0	-13.1592	2		0	-10.8865	1		0	-19.9614	3	-12.7052	1	-4.31315	1
samp_35	11.8732	-6.22731	3.10843		0	-14.9906	1	-14.5759	2		0	-18.6885	2		0	-17.4579	2		0		0		0	-18.4911	1		0	-19.4471	2	-17.8106	1	-17.2741	1		0	-19.523	1		0	-17.0434	2		0	-34.3366	1	-18.9777	1	-10.4705	1
samp_36	12.2372	-6.12896	3.14513	-14.7617	1	-15.3768	1		0	-16.6187	2		0	-13.4176	3		0	-18.1765	2	-18.324	1		0		0	-31.3946	1		0	-18.2714	1		0	-17.2596	3		0	-19.55	1	-17.4799	2		0	-36.7903	3	-19.6392	2		0
samp_37	3.46241	-5.91105	3.24623	-6.02423	1	-6.65131	1	-6.23187	1	-8.02219	2	-11.5003	1	-4.61839	1		0	-9.64482	2	-9.87295	3		0	-11.0103	1		0	-30.7468	2		0		0		0	-30.0341	3	-12.9356	3		0	-8.01271	1		0		0		0
samp_38	46.6333	-6.13533	3.1825	-49.1475	1	-49.7652	3		0	-51.02	2		0		0	-52.2705	3	-52.5652	1	-52.7152	2	-47.2906	1		0	-63.3194	2	-54.6753	2	-52.6614	1		0	-51.6511	1	-54.8242	1	-53.9336	1		0	-51.045	1		0	-54.0104	2		0
samp_39	3.93647	-6.15949	3.03372	-6.47946	3		0		0	-8.26346	1	-10.9007	1	-5.15588	3	-9.57051	1	-9.85184	3	-9.98086	1	-4.65135	1	-10.6759	1	-18.7679	1	-11.8483	1		0	-9.38087	2	-8.9488	3	-11.9574	1	-11.1246	1		0	-8.31088	1	-20.1033	1	-11.2414	2	-2.52998	1
samp_40	3.0316	-5.96855	3.28671	-5.56802	1	-6.19794	2		0	-7.56049	1		0	-4.16163	1	-8.78484	1	-9.13678	1	-9.34555	1	-3.63801	1	-10.3162	2	-18.2974	1	-29.3797	1	-9.26025	1	-8.66167	2		0		0	-11.3914	1	-8.40505	2	-7.55337	1		0	-11.4173	1		0
samp_41	16.7717	-6.02365	3.06043	-19.3425	1	-19.955	1	-19.5405	1	-21.2102	1	-24.1604	3		0	-22.5016	1	-22.8236	2	-22.9915	1	-17.4876	1	-23.8546	1	-49.7642	1		0	-22.9298	3	-22.3334	1	-21.8501	2	-156.962	2	-24.5842	2	-22.0836	2		0	-36.3863	1		0		0
samp_42	12.2156	-6.24541	3.13535	-14.7137	2	-15.3231	1		0	-16.5043	1	-18.9959	1	-13.3903	3	-17.7874	1	-18.0548	1	-18.1765	1		0	-18.8049	1	-22.2701	1		0	-18.137	1		0	-17.1848	4	-19.7919	1		0		0		0	-33.8172	3	-19.2735	1		0
samp_43	3.23325	-5.90535	3.27286		0	-6.42039	2		0	-7.80207	3		0	-4.37787	1	-9.0441	1	-9.42234	1	-9.65494	1		0	-10.8144	1	-17.6805	1	-17.3971	1	-9.5582	1	-8.92354	1	-8.3638	1	-19.4265	2	-17.3558	2	-8.65648	3	-7.78936	1		0	-17.4308	2	-1.66012	1
samp_44	16.3194	-6.02625	3.18197		0		0		0	-20.7855	1	-23.6913	2		0		0		0		0	-16.9832	2		0		0	-47.9061	1	-22.4724	2		0	-21.3904	1	-57.7981	2	-24.1423	1		0		0		0		0		0
samp_45	3.70263	-5.87486	3.18393	-6.2866	1	-6.91	1	-6.49276	1	-8.27511	1	-12.1211	1	-4.88796	1		0		0	-10.1808	1	-4.36762	1	-11.4732	2	-17.9195	1	-19.1302	2		0	-9.41907	2		0		0	-16.1767	1	-9.14586	1	-8.26737	2		0		0	-2.21049	3
samp_46	5.75901	-6.06551	3.05346	-8.32082	2		0	-8.51736	1	-10.1643	2		0	-6.98111	1	-11.4572	2		0		0	-6.47475	1	-12.7188	2	-21.8782	2	-14.5467	1		0	-11.2833	1	-10.8165	1	-14.8635	1		0		0	-10.1946	2		0		0	-4.37674	1
samp_47	4.23805	-6.32911	3.07448	-6.73213	4		0	-6.92151	1		0	-10.8765	1	-5.42908	1	-9.76699	2	-10.015	2	-10.1145	1	-4.92874	1		0	-12.7473	2	-11.4812	3		0	-9.5599	1	-9.1716	1		0		0		0	-8.51035	1		0		0		0
samp_48	12.2653	-6.06439	3.10774	-14.8149	4	-15.4293	2	-15.0133	1		0		0	-13.4664	2		0	-18.2705	1		0	-12.9586	1	-19.2312	3		0	-21.0491	2	-18.3725	1		0		0	-21.3871	2	-19.8557	1	-17.551	1	-16.7087	1		0	-19.9561	2		0
samp_49	3.2989	-6.09335	3.19742	-5.81832	1		0		0	-7.71953	1	-10.4374	2		0	-8.96355	1	-9.27098	1	-9.43233	2	-3.93996	1	-10.193	1	-19.4063	3	-11.7028	1	-9.3718	2		0	-8.33613	1	-11.9396	1	-10.7662	2	-8.57182	2		0		0		0	-1.77114	1
samp_50	3.02384	-5.82501	3.23797		0		0	-5.82058	1	-7.64048	2	-19.7873	2		0		0	-9.33919	1	-9.61265	1	-3.66174	1		0	-17.6464	1	-18.6844	1		0	-8.79877	1	-8.20294	1		0	-21.3481	2	-8.51507	2	-7.6227	2		0		0	-1.45131	3
samp_51	3.9698	-6.12462	3.16149	-6.49033	1	-7.10742	2		0	-8.35857	1	-11.02	2	-5.14015	1	-9.61593	1		0	-10.0633	1		0	-10.79	1	-18.2563	1	-12.1034	3	-10.0086	1	-9.4557	1	-8.99356	1	-12.2544	1	-11.3047	2		0		0		0	-11.3863	2	-2.49989	1
samp_52	13.6248	-5.96399	3.08806	-16.205	2	-16.8207	2	-16.4054	1	-18.1139	1		0	-14.8429	2		0		0		0		0	-20.9207	1		0	-35.5191	1	-19.8641	1		0		0		0	-21.9699	1	-18.9861	1	-18.1264	2	-45.4491	3		0	-12.2336	1
samp_53	2.96678	-6.18878	3.25161		0		0		0		0	-9.8604	1	-4.08771	4		0		0	-8.99394	1		0		0	-17.6188	1	-10.7026	1	-8.94119	1	-8.41236	2	-7.95775	1	-10.8055	1		0	-8.17985	2		0	-19.8694	2	-10.1663	1	-1.37733	5
samp_54	3.87008	-5.98905	3.04486	-6.45193	3		0	-6.65048	1	-8.33025	2	-11.4151	1		0	-9.62995	1		0		0	-4.58855	1	-11.0682	2	-21.1086	1		0	-10.0748	2	-9.46216	1	-8.96742	2	-26.4432	3	-11.9315	1		0	-8.35088	1		0		0	-2.45646	1
samp_55	3.23024	-5.95078	3.16456		0		0		0		0	-10.9822	2		0		0	-9.36436	2	-9.56774	1	-3.89369	2	-10.5843	2	-17.961	1		0	-9.48687	1	-8.86815	2		0	-18.6101	1	-11.7689	2	-8.60835	3	-7.74813	1	-19.872	1	-11.8632	1	-1.71627	1
samp_56	4.18042	-6.17501	3.1801		0	-7.30044	1		0		0		0		0		0	-10.077	3		0	-4.83159	2		0	-18.4193	2	-11.9913	2	-10.168	1	-9.62897	2	-9.18009	3		0	-11.3473	1	-9.39479	1	-8.56757	1	-20.0661	2	-11.4247	1	-2.70871	1
samp_57	17.0989	-6.09831	3.07432	-19.6478	1	-20.2588	1		0	-21.4847	2	-24.2266	1	-18.3104	3	-22.7712	3	-23.071	1	-23.219	2	-17.8048	1	-23.9762	1		0	-25.473	1		0	-22.5976	1		0		0	-24.5218	1		0		0	-32.8325	2	-24.6307	2		0
samp_58	10.8747	-6.09005	3.3282	-13.3713	1		0	-13.577	1	-15.3312	2	-18.02	3		0	-16.5315	1	-16.8449	2	-17.0199	2		0	-17.7828	2		0	-19.2913	1	-16.9507	2	-16.4039	1	-15.9091	2	-19.5288	2		0		0		0		0	-18.4163	1		0
samp_59	2.54593	-5.95283	3.31306	-5.08017	1		0	-5.28982	1	-7.09039	1	-10.2713	2	-3.66062	1	-8.3102	1	-8.66929	2	-8.88592	1		0	-9.89555	2		0	-21.4397	1	-8.79704	1	-8.19244	4	-7.64874	1	-21.6227	1		0	-7.93343	1	-7.07923	1		0	-17.8251	1	-0.867483	1
samp_60	4.57207	-6.03063	3.35643	-7.0805	1	-7.71319	2	-7.28896	1		0	-11.9193	1	-5.67697	1	-10.2699	1	-10.6026	2	-10.7966	2		0	-11.6439	1		0		0		0	-10.1525	2	-9.634	1	-14.9455	2	-12.4083	3		0	-9.06816	2	-20.8364	3	-12.4222	2	-3.02513	1
samp_61	2.94023	-5.98643	3.33659	-5.46221	1		0		0	-7.46758	2	-10.4798	1	-4.04776	2	-8.67431	3	-9.02162	1	-9.22839	1		0	-10.1582	3		0	-22.0999	1	-9.14318	1		0		0		0		0	-8.30372	3	-7.45786	1	-19.8741	1	-11.1281	1	-1.29986	1
samp_62	15.9285	-6.01854	3.1608	-18.4786	4	-19.098	1	-18.6802	1	-20.3953	1	-23.3335	3	-17.1129	1		0	-21.9817	1		0	-16.6018	1	-23.0322	1		0		0		0	-21.5037	2		0		0	-23.7883	1	-21.2536	1		0	-33.7945	1	-23.8879	1	-14.5025	1
samp_63	22.3453	-5.97935	3.01629	-24.9374	2	-25.5481	2	-25.135	1	-26.8063	1	-29.9435	1	-23.5902	1	-28.1167	2	-28.452	2	-28.6297	1		0	-29.5792	2		0		0		0	-27.9441	1	-27.4495	1	-805.818	1		0	-27.688	3	-26.8289	4	-41.8213	3		0		0
samp_64	4.92326	-6.09915	3.14141		0	-8.07187	2		0	-9.3259	1	-12.046	1	-6.10632	1	-10.5888	3		0	-11.0465	1	-5.59794	1	-11.8017	3		0	-13.2829	2	-10.9901	1		0	-9.96009	1	-13.4794	4	-12.355	1	-10.1868	1		0		0		0	-3.48936	2
samp_65	4.34506	-6.13106	3.14144	-6.869	1	-7.48415	1	-7.06677	1	-8.72373	2		0	-5.52414	1	-9.98844	1	-10.2828	1		0	-5.01619	1	-11.1502	3	-17.5732	1	-12.4308	1		0		0	-9.36657	1	-12.5788	1	-11.6518	1		0	-8.75304	1	-19.82	2		0	-2.89823	1
samp_66	30.8887	-6.08913	3.00581	-33.4566	3	-34.063	3		0		0	-38.0455	3	-32.1287	2		0		0	-37.0162	3		0	-37.7856	1	-75.0191	1		0		0		0		0	-39.5841	2		0		0	-35.3033	4	-49.104	2	-38.4683	2		0
samp_67	3.71146	-6.19761	3.13899	-6.21846	1		0		0	-8.03812	1		0		0	-9.31191	1	-9.58998	1		0		0	-10.3841	1	-17.9791	2	-11.4108	1		0	-9.13829	1	-8.70198	2		0		0	-8.90557	2	-8.07798	1	-19.918	1	-10.8931	2	-2.24063	1
samp_68	13.2946	-6.1682	3.03686	-15.836	2	-16.4415	1	-16.029	3		0	-20.2382	1	-14.5157	1	-18.9225	1		0	-19.3295	1		0	-20.0166	1	-250.448	4	-21.1588	1		0	-18.7326	2		0	-21.258	4	-20.4559	1	-18.4972	1	-17.6643	1	-64.0864	1		0		0
samp_69	4.01266	-6.11699	3.29464	-6.5066	1		0		0		0	-11.0811	1	-5.13061	1		0	-9.95813	2	-10.1233	3	-4.6164	2		0	-18.5186	1	-12.1905	1		0	-9.51738	1	-9.03547	1		0		0		0	-8.45148	2	-20.0014	1	-11.4471	1		0
samp_70	3.00068	-6.11801	3.21914	-5.50785	1	-6.13054	2		0	-7.409	1	-10.0684	1		0	-8.64639	1	-8.94755	2	-9.10564	1	-3.6266	3	-9.83843	3	-18.4733	2	-11.1753	1	-9.04652	2	-8.49725	1	-8.02521	1		0	-10.371	1		0		0	-19.9047	1		0	-1.434	1
samp_71	17.7504	-6.15387	3.26586		0		0		0	-22.1461	1		0		0	-23.369	1	-23.6631	3		0	-18.3707	1	-24.5125	1	-52.4176	3	-25.6748	2	-23.759	1	-23.224	2	-22.7571	1	-25.7962	1		0	-22.9888	3		0	-37.2682	1		0		0
samp_72	5.69822	-6.18285	3.10626	-8.2184	2	-8.82854	1		0		0	-12.6069	3		0	-11.3107	2	-11.5903	1	-11.7221	1	-6.38498	1	-12.3957	1	-20.0471	1		0	-11.6777	2	-11.1327	1	-10.6968	2	-13.5722	2	-12.8279	1		0	-10.0692	1		0	-12.9244	1		0
samp_73	43.7887	-6.19455	3.0617	-46.3176	1		0	-46.5106	1	-48.0963	1	-50.6707	1	-44.9976	2	-49.3971	1	-49.6719	3		0	-44.4954	1		0		0		0	-49.7565	1		0	-48.7835	3	-51.5985	3	-50.8754	1		0		0	-60.6896	1		0		0
samp_74	3.91196	-6.13536	3.26489	-6.40675	2	-7.03143	1		0	-8.3202	1	-10.9319	1		0		0	-9.8414	1	-9.99933	1		0	-10.7134	1	-18.3135	1	-11.956	1	-9.93952	1	-9.39955	1	-8.92711	2	-12.1043	3		0	-9.16264	1	-8.33564	1		0	-11.2811	2	-2.38621	1
samp_75	5.16788	-6.13577	3.20151	-7.67742	2		0	-7.87712	3	-9.55945	1	-12.1886	1	-6.32386	1	-10.8033	3		0	-11.251	1		0		0	-18.6875	1		0	-11.1951	3		0		0	-13.3608	2	-12.4692	2	-10.4118	1		0	-20.0491	1	-12.5397	1	-3.70808	2
samp_76	81.0328	-6.18269	3.12089		0	-84.1609	1	-83.7451	3	-85.3668	1	-87.9412	1		0	-86.6442	3	-86.9246	2		0	-81.7143	2	-87.7319	2	-95.7932	1	-88.8076	1		0	-86.4686	1	-86.0311	6		0		0	-86.2354	1	-85.4063	1		0	-88.2586	1	-79.6246	2
samp_77	2.79581	-6.1823	3.14829		0		0	-5.49868	3		0		0		0	-8.40505	2	-8.68692	1	-8.82296	1	-3.44623	1		0	-17.9747	2		0	-8.77589	1	-8.23512	2	-7.79276	1		0	-9.93541	1	-8.00135	1	-7.17272	2	-20.0418	3		0	-1.24783	1
samp_78	2.34062	-5.91171	3.44026		0		0	-5.08204	1	-6.93586	1	-18.6637	1	-3.40698	1		0		0	-8.75665	2		0		0	-17.6783	2	-19.2006	1	-8.65121	3	-8.03462	3	-7.4597	1	-23.6966	2	-23.7724	2		0	-6.90993	1		0		0	-0.545416	3
samp_79	2.86211	-6.18116	3.31252	-5.33113	1		0	-5.53426	1		0		0	-3.95755	1	-8.45981	1		0		0		0	-9.57336	3	-17.6835	1		0		0		0	-7.85492	3		0	-10.0325	2	-8.0869	2		0	-20.0044	4	-10.0798	1	-1.22498	1
samp_80	3.37845	-5.78186	3.10329		0		0	-6.20864	2	-8.0014	3	-24.5998	1	-4.60305	1	-9.34044	1	-9.78374	4	-10.0729	1		0		0	-34.5175	1		0	-9.95058	1		0	-8.59376	1	-32.429	1	-28.2553	1	-8.90309	2	-7.99103	6		0		0	-1.91	1
samp_81	3.5867	-5.97441	3.39308	-6.10516	1	-6.74076	2		0	-8.13394	2		0	-4.68008	2	-9.32601	2		0		0	-4.15458	1		0	-17.9324	1	-21.7333	1		0	-9.21888	5		0		0		0		0		0	-19.8672	1	-11.8822	1		0
samp_82	3.13581	-5.97227	3.28934		0	-6.30089	3	-5.87887	1	-7.66274	1		0		0	-8.88564	1	-9.2363	2	-9.44365	1	-3.74251	1		0	-17.9128	1	-20.9983	1	-9.3591	2	-8.76251	1	-8.22954	2		0	-11.4476	1	-8.50664	2	-7.65593	1		0	-11.4849	1	-1.54377	4
samp_83	3.2293	-6.2324	3.2026		0	-6.32782	1	-5.90812	2	-7.54727	1	-10.0343	1	-4.3692	3		0	-9.07714	1	-9.20827	1	-3.85962	2		0	-17.4761	1	-10.778	3	-9.16307	1		0		0		0	-10.2405	1		0		0	-19.8492	1	-10.3153	1		0
samp_84	30.3785	-6.13795	3.01138		0		0	-33.1265	1		0	-37.3972	2	-31.6123	1	-36.0293	1	-36.3144	1		0		0		0	-73.0118	4	-38.4369	1	-36.4036	2	-35.838	2		0	-38.5571	2	-37.6366	1	-35.5998	3	-34.7634	3	-47.3548	1		0		0
samp_85	2.63255	-6.08191	3.26388		0	-5.76634	2		0		0		0		0	-8.29995	1		0	-8.78408	1		0	-9.55873	2	-18.6889	4	-11.1571	2		0	-8.16239	2		0		0	-10.1664	2	-7.92002	2	-7.08637	1	-19.8635	1		0	-0.995964	1
samp_86	50.6323	-6.08907	3.03464		0	-53.8015	2	-53.3882	2		0	-57.7893	1	-51.8606	2	-56.3153	1	-56.6152	3	-56.7616	3		0	-57.5293	1		0	-59.121	2	-56.7115	1	-56.1345	3		0		0	-58.0842	1		0	-55.0511	1	-68.36	2	-58.2089	2	-49.2654	1
samp_87	12.8667	-6.08	3.06983	-15.4212	3	-16.0325	1	-15.6179	3	-17.2653	1	-20.0523	1	-14.0815	1		0		0	-19.01	1		0		0		0	-21.4495	3	-18.9551	1	-18.3804	1	-17.9161	2	-58.3898	1	-20.3672	1		0		0		0	-20.4822	1	-11.4833	1
samp_88	3.02937	-6.00154	3.25204		0		0	-5.76833	3	-7.52812	2	-10.5038	2	-4.16936	1	-8.75856	1	-9.09695	1	-9.29066	1	-3.64857	1		0	-17.7786	1	-20.5305	1		0		0		0	-23.2398	2	-11.0545	3	-8.37475	1	-7.52848	1	-19.8464	1	-11.1031	2	-1.44771	1
samp_89	4.46614	-6.00827	3.10996	-7.02915	1	-7.64546	1	-7.22929	3		0		0	-5.66928	1	-10.2033	1		0	-10.7108	2	-5.15828	3	-11.6001	2		0	-15.0509	1		0	-10.0461	1	-9.54991	1	-16.4148	2	-12.3989	1		0	-8.9437	1	-19.9413	1	-12.5171	1	-3.03908	2
samp_90	7.69252	-5.77464	3.02701	-10.3357	3		0	-10.5389	1	-12.307	2	-25.4307	1	-8.95325	3	-13.6741	2		0	-14.4025	1		0	-16.8649	1		0	-34.046	1		0	-13.5166	2	-12.9184	1		0	-31.0964	3	-13.2204	1	-12.3032	1		0	-30.3437	1	-6.33075	1
samp_91	8.33436	-5.95678	3.09618	-10.9147	2		0	-11.1157	2	-12.8305	2		0		0		0	-14.4649	2	-14.6592	3	-9.03881	1	-15.6612	1	-26.2765	2		0		0		0		0	-67.6587	1	-16.761	2		0	-12.8413	1		0	-16.9095	3	-6.93886	1
samp_92	1.9078	-5.85933	3.68114		0	-5.07151	1		0		0	-19.5939	2	-2.87737	1		0	-8.14277	1		0		0		0		0	-23.3834	3		0	-7.66695	4		0	-17.3191	1	-23.6378	3	-7.39201	2	-6.526	2		0	-17.4073	1		0
samp_93	3.45229	-6.12506	3.18573	-5.96628	2		0	-6.16609	1		0	-10.5011	2		0	-9.09616	1		0	-9.54681	2	-4.09845	2	-10.2729	2	-17.9175	1	-11.5819	1	-9.49071	1	-8.94027	1	-8.47481	1	-11.734	1		0		0	-7.87008	1		0	-10.8645	2	-1.9419	3
samp_94	3.46796	-5.99096	3.26586		0	-6.63065	2	-6.20919	2		0		0	-4.6074	2	-9.20426	2	-9.54694	1	-9.74549	1	-4.08777	1	-10.6672	2	-19.0557	1		0		0	-9.07588	1	-8.55319	1		0	-11.5908	1	-8.82257	3	-7.97487	3	-20.038	1	-11.6334	1	-1.91657	1
samp_95	12.1516	-6.01381	3.07146		0		0	-14.9211	1	-16.6	1	-19.5812	2		0		0		0	-18.3861	3		0	-19.2655	1	-46.6462	3	-107.89	1	-18.322	2		0	-17.2346	2		0	-20.032	2	-17.4722	4	-16.6211	1	-36.9447	2	-20.1624	1	-10.7679	1
samp_96	69.3909	-6.13779	3.12792		0		0		0	-73.7613	1	-76.407	2	-70.5775	1	-75.0311	1	-75.3227	2		0	-70.0716	2		0	-129.151	2	-77.4318	1	-75.4162	2	-74.863	3	-74.4099	3		0	-76.6743	1		0	-73.793	2	-85.7818	1	-76.759	1		0
samp_97	15.2251	-6.09749	3.0574	-17.7782	2		0	-17.974	1		0	-22.3566	1	-16.4434	2		0	-21.1985	3		0		0		0		0		0	-21.2943	1	-20.7226	2		0		0	-22.6479	1		0	-19.6416	1	-190.21	2	-22.7631	1	-13.8474	2
samp_98	2.45064	-6.15095	3.30213		0	-5.55765	2		0		0		0	-3.54657	1	-8.06807	2		0	-8.5223	4	-3.02489	4		0	-18.0074	2	-10.3865	1		0		0	-7.45718	1		0	-9.716	2	-7.69425	1		0		0	-9.76338	2		0
samp_99	3.42429	-6.07605	3.20218		0		0		0	-7.8589	1	-10.6178	1		0	-9.101	2		0	-9.58014	2	-4.06585	1		0		0	-12.0378	3	-9.51679	2	-8.95382	1	-8.4697	1	-12.3114	2	-10.9744	1	-8.7103	1	-7.87347	1	-19.9233	1	-11.0412	1		0
[truncated: 36 more columns]

## Sheet: c61_resamp
run	log_tsat	log_tbg	log_alphap	b1A1_log_P	b1A1_weight	b1B8_log_P	b1B8_weight	b1B9_log_P	b1B9_weight	b1C1_log_P	b1C1_weight	b1C2_log_P	b1C2_weight	b1C3_log_P	b1C3_weight	b1C4_log_P	b1C4_weight	b1C5_log_P	b1C5_weight	b1C6_log_P	b1C6_weight	b1C7_log_P	b1C7_weight	b1C8_log_P	b1C8_weight	b1C9_log_P	b1C9_weight	b1D1_log_P	b1D1_weight	b1D2_log_P	b1D2_weight	b1D3_log_P	b1D3_weight	b1D4_log_P	b1D4_weight	b1D5_log_P	b1D5_weight	b1D6_log_P	b1D6_weight	b1D7_log_P	b1D7_weight	b1D8_log_P	b1D8_weight	b1D9_log_P	b1D9_weight	b1E1_log_P	b1E1_weight	b1E2_log_P	b1E2_weight
fit	2.75613	-5.53805	6.55676	-4.40445	1	-10.8887	1	-8.81866	1	-10.412	1	-5.88388	1	-3.6555	1	-8.08542	1	-10.5853	1	-11.5398	1	-9.68687	1	-10.8749	1	-10.0903	1	-7.83078	1	-7.9625	1	-3.21603	1	-11.5842	1	-6.30403	1	-6.82721	1	-10.6916	1	-8.55039	1	-4.47111	1	-10.8793	1	-3.85123	1
samp_00	2.79287	-5.55616	6.51607		0	-10.8851	3	-8.82059	2	-10.4056	2	-5.92408	1	-3.69441	1	-8.0949	1		0	-11.5347	2	-9.68281	1	-10.8696	1	-10.0836	3	-7.84405	1	-7.97391	2	-3.2555	2		0	-6.34062	1		0	-10.6842	1	-8.55179	1	-4.51052	2		0	-3.89053	1
samp_01	2.73657	-5.54964	6.62775		0		0	-8.85462	2		0		0	-3.63513	3	-8.10898	1		0		0	-9.7329	1	-10.925	2	-10.1402	2		0	-7.98337	1	-3.19495	1	-11.6348	1	-6.29059	1		0	-10.7436	2	-8.58468	2	-4.45087	2		0	-3.83052	1
samp_02	2.78123	-5.59532	6.39661	-4.4274	1		0	-8.70225	1	-10.2659	2		0	-3.68032	4	-7.99199	2		0	-11.4003	1		0	-10.734	1	-9.94288	1	-7.74769	2	-7.87521	1	-3.24272	2	-11.4439	1	-6.29643	1	-6.79603	1	-10.5417	1	-8.42941	2	-4.49376	1		0		0
samp_03	2.69988	-5.73773	6.37025		0	-10.6346	1	-8.56255	1	-10.1283	2	-5.77758	1	-3.5911	1	-7.85134	1		0	-11.279	2		0		0	-9.79887	1	-7.60619	1	-7.73655	1		0	-11.3219	1		0		0		0	-8.2749	3		0	-10.5872	2		0
samp_04	2.84198	-5.90359	6.10405	-4.48148	1	-10.5008	1		0	-9.95605	1	-5.9	1		0		0		0		0	-9.26845	4	-10.4523	2		0	-7.59462	1	-7.71601	2	-3.30747	2		0	-6.27482	1		0		0	-8.19879	1		0	-10.3912	1	-3.93749	3
samp_05	2.76057	-5.76742	6.45318	-4.40288	2	-10.7744	1	-8.68626	1		0	-5.86114	2		0	-7.96562	1		0	-11.4209	1		0		0		0	-7.71742	1	-7.84905	1	-3.21942	1		0	-6.26693	1	-6.76823	2	-10.5475	1	-8.39721	2		0	-10.7325	3		0
samp_06	2.76898	-5.45467	6.57091	-4.42067	1	-10.9205	3	-8.86204	1	-10.4508	2	-5.90883	1	-3.67029	3	-8.13218	1	-10.6239	2	-11.5731	1	-9.72781	1	-10.9095	1	-10.1318	2		0	-8.00823	1	-3.23046	1		0		0		0	-10.7305	1	-8.60368	1		0		0	-3.86629	1
samp_07	2.78457	-5.64946	6.51317	-4.4328	2	-10.8672	1	-8.78831	1	-10.3791	1		0		0	-8.06005	2	-10.5522	3		0		0	-10.8485	1		0	-7.8086	1	-7.94012	1	-3.24599	1		0	-6.31974	1	-6.83208	1	-10.6578	1	-8.50983	1	-4.49933	1	-10.8443	1		0
samp_08	2.77142	-5.59632	6.53879	-4.41977	1	-10.8827	1	-8.80733	1	-10.4006	1		0	-3.67117	3		0	-10.5739	1	-11.5327	1	-9.6747	2		0	-10.077	1	-7.82221	1	-7.95404	1	-3.23212	3		0		0		0	-10.6798	2	-8.53353	1	-4.48638	1		0	-3.86695	2
samp_09	2.83727	-5.70734	6.36883	-4.48735	3	-10.7751	1	-8.71628	1	-10.2738	1	-5.94964	4		0		0		0		0	-9.55741	2	-10.7492	1		0		0		0		0		0		0	-6.84059	3	-10.5485	3	-8.43654	2		0		0		0
samp_10	2.77666	-5.33455	6.7218	-4.43452	1	-11.0812	2	-9.02355	1		0		0		0	-8.28614	1	-10.7979	2	-11.7395	1	-9.8975	3	-11.0764	1	-10.3075	1		0	-8.15659	2	-3.23961	3		0		0		0	-10.9059	1	-8.78299	1	-4.5018	2	-11.0963	1		0
samp_11	2.82672	-5.52727	6.40312	-4.47968	1		0	-8.77033	1	-10.3301	1	-5.95439	1	-3.73025	3	-8.06317	2	-10.5013	4		0		0	-10.7939	1		0	-7.82031	2	-7.94586	2	-3.29246	1	-11.5022	1		0	-6.86298	1		0	-8.50544	1	-4.54634	1	-10.791	1	-3.92707	1
samp_12	2.75575	-5.76217	6.39207	-4.39606	2		0	-8.63439	1	-10.2029	1		0	-3.6513	1		0		0		0		0	-10.6826	2	-9.87276	2	-7.67855	4	-7.80838	1		0	-11.3977	1	-6.24886	2		0	-10.4785	2		0	-4.46211	1		0		0
samp_13	2.79135	-5.39869	6.69828	-4.44872	2	-11.07	1	-9.00675	1	-10.6083	1		0	-3.69585	1		0		0	-11.7265	2		0	-11.0634	1	-10.2909	2	-8.00772	3		0	-3.25488	1		0		0	-6.94375	1		0		0	-4.51595	1	-11.08	3		0
samp_14	2.7256	-5.61737	6.47531	-4.36747	1		0	-8.7009	1	-10.2855	2		0		0	-7.97522	1		0		0		0	-10.7542	1		0	-7.72416	4	-7.85571	2	-3.18253	1	-11.4651	1	-6.24131	2		0		0	-8.42314	1	-4.43375	1	-10.7497	1		0
samp_15	2.64733	-5.40207	6.83688	-4.29465	1	-11.0591	1	-8.97067	1	-10.6002	4		0		0		0	-10.776	1	-11.7193	1	-9.86543	1	-11.0551	1	-10.2815	2		0		0		0	-11.7651	1		0	-6.79647	1	-10.8848	1	-8.71916	2	-4.36153	1	-11.0764	2		0
samp_16	2.84276	-5.62191	6.26758		0	-10.6899	3		0	-10.1927	1		0	-3.74549	1	-7.97135	2	-10.3619	2	-11.3307	1		0	-10.6639	1	-9.87018	2		0	-7.85907	1		0		0	-6.33915	1		0	-10.4644	1	-8.38909	2	-4.55866	1	-10.6462	1	-3.94271	1
samp_17	2.74446	-5.68925	6.4141	-4.38538	2	-10.7268	1	-8.65608	1	-10.229	1		0		0		0	-10.4011	1	-11.3726	1	-9.50772	1	-10.7032	1	-9.90183	2	-7.69372	2		0	-3.2024	1	-11.4159	3	-6.2457	1		0		0	-8.37334	1		0	-10.6901	1	-3.83567	3
samp_18	2.76677	-5.60186	6.51656	-4.41407	3		0		0		0		0		0		0	-10.5453	1		0	-9.64741	2		0	-10.0485	2	-7.80162	1	-7.93302	1	-3.22706	3	-11.5493	1	-6.30277	1	-6.81776	1	-10.6511	3		0	-4.48063	1		0	-3.8617	3
samp_19	2.79363	-5.3717	6.59177		0		0	-8.92251	1		0	-5.95038	1	-3.69785	1	-8.19756	2	-10.6799	2		0	-9.78556	1	-10.9619	1		0	-7.94545	1	-8.07276	2	-3.25764	2	-11.6699	1		0		0		0	-8.67487	1	-4.5173	2		0	-3.89422	4
samp_20	2.7942	-5.66112	6.50138	-4.443	2		0		0	-10.3748	1		0		0		0	-10.5478	2	-11.5128	1		0		0		0		0	-7.94108	2	-3.25631	1		0	-6.32844	3	-6.83859	4		0	-8.50731	1	-4.50956	1	-10.8394	2		0
samp_21	2.78062	-5.35059	6.67384	-4.43775	2		0	-8.98309	1	-10.5779	2		0		0	-8.24963	1	-10.7519	1	-11.6947	2		0	-11.0317	1	-10.2616	4	-7.99294	1	-8.12181	1	-3.24377	1	-11.7402	1		0	-6.93144	1	-10.8595	1	-8.73939	2		0	-11.0493	1	-3.8809	1
samp_22	2.72927	-5.5738	6.4555	-4.37182	1	-10.7607	1		0		0	-5.83582	2	-3.62525	2	-7.97685	1		0	-11.4087	1	-9.55532	2	-10.7427	1		0		0	-7.85754	1		0	-11.4527	1		0	-6.75521	2	-10.5538	1	-8.42508	2		0	-10.7398	1		0
samp_23	2.6615	-5.44034	6.66645		0		0	-8.82953	1	-10.4389	1		0	-3.5567	1		0	-10.6133	3		0		0	-10.8969	3		0	-7.81506	2		0	-3.11523	1		0	-6.21467	1	-6.75829	1	-10.7209	1	-8.56952	2		0	-10.9106	1		0
samp_24	2.76462	-5.45862	6.62118	-4.41672	1		0	-8.89922	1	-10.4965	2		0		0	-8.16218	2		0	-11.6185	1	-9.77093	1	-10.9548	2	-10.1773	2		0		0		0	-11.6635	2	-6.33656	1	-6.87241	1		0		0	-4.48363	2		0		0
samp_25	2.71489	-5.37746	6.59183	-4.36353	3	-10.8903	1	-8.83639	1	-10.4257	1	-5.85026	1	-3.6135	3		0	-10.5992	3	-11.5451	1	-9.70293	1	-10.8817	1	-10.1084	2		0	-7.9797	1		0	-11.5903	1		0		0	-10.7062	4	-8.58492	2		0	-10.8951	1		0
samp_26	2.80213	-5.40836	6.61894		0	-11.0033	1	-8.94797	1	-10.5385	3		0	-3.70672	3	-8.21757	2	-10.712	1	-11.6577	1		0	-10.9946	1	-10.221	1	-7.96327	3	-8.09207	2		0	-11.7028	1		0		0	-10.8191	1	-8.69703	1		0	-11.0079	2	-3.90302	1
samp_27	2.7282	-5.50182	6.704	-4.37747	1		0	-8.92152	2		0	-5.8657	3	-3.62739	1	-8.16723	2		0	-11.6614	1		0	-10.997	1	-10.2168	1		0		0	-3.18639	1	-11.7065	1		0	-6.84408	1	-10.82	1		0		0	-11.0097	3		0
samp_28	2.81632	-5.41118	6.41783	-4.47093	2		0		0	-10.3508	3	-5.95331	2	-3.7204	1		0	-10.5221	1	-11.4717	1	-9.63815	2	-10.8091	1	-10.034	2	-7.84574	2	-7.9696	2	-3.28202	2	-11.5162	1		0		0	-10.6273	1	-8.53968	4	-4.53779	1	-10.8133	1	-3.91737	1
samp_29	2.78088	-5.46179	6.68755		0	-11.0456	1	-8.97324	2	-10.5797	1	-5.93463	1	-3.68386	1		0	-10.754	1	-11.7008	4		0		0	-10.2605	1		0	-8.10058	2	-3.24318	1	-11.746	3		0	-6.91434	1		0	-8.7166	1		0	-11.051	1	-3.87967	1
samp_30	2.75793	-5.49232	6.59363	-4.40813	4	-10.9292	1		0		0	-5.8939	1	-3.65824	2	-8.12552	1	-10.6311	2		0	-9.73206	3	-10.9177	1	-10.1373	1		0		0		0	-11.6266	5	-6.31867	2	-6.84901	1		0		0	-4.47492	4		0	-3.85401	2
samp_31	2.70161	-5.62591	6.50964		0	-10.7815	1	-8.70084	2	-10.2946	1	-5.80397	1		0	-7.96804	2		0	-11.4308	2	-9.56787	1	-10.7634	1		0	-7.71382	2	-7.84723	2	-3.15669	1	-11.4747	1	-6.21699	1		0	-10.5735	1	-8.42091	1		0	-10.7603	2	-3.79098	2
samp_32	2.74347	-5.54468	6.56547	-4.39061	1	-10.8839	1		0	-10.407	1	-5.86836	2	-3.64196	2	-8.07507	4	-10.5805	4	-11.5353	1		0	-10.8701	2	-10.0849	1		0		0		0	-11.5797	2	-6.28883	2	-6.81309	1		0		0	-4.45723	1		0		0
samp_33	2.83524	-5.75077	6.45223	-4.48616	1	-10.8505	2	-8.77017	1		0	-5.95551	1	-3.73784	2	-8.05394	1		0		0	-9.62464	1		0	-10.0198	1		0	-7.93771	2		0	-11.5399	2	-6.36166	1	-6.86148	1	-10.626	2		0		0	-10.8109	2		0
samp_34	2.8082	-5.44558	6.46709	-4.46218	1		0		0		0	-5.94677	2	-3.71164	1	-8.1057	1	-10.5594	1	-11.5099	1		0		0	-10.0693	1	-7.85955	4	-7.98551	4		0	-11.5543	1		0	-6.87572	1		0	-8.56198	3		0		0	-3.90829	1
samp_35	2.72674	-5.34298	6.70385	-4.37953	2		0		0		0	-5.87936	3		0	-8.21185	1	-10.7281	1		0		0	-11.0075	1		0	-7.95112	1	-8.08224	1	-3.18603	1	-11.7165	1	-6.3184	1	-6.87349	1	-10.8361	3	-8.70798	1		0	-11.0264	1	-3.8233	2
samp_36	2.83448	-5.38774	6.39608	-4.49134	3	-10.8216	1	-8.79926	1		0	-5.97518	2	-3.74013	2		0	-10.5215	1	-11.4702	2	-9.63999	1		0	-10.0346	1	-7.85827	2		0		0	-11.5146	1		0	-6.89046	1		0	-8.54814	4	-4.55822	1	-10.8124	5		0
samp_37	2.79051	-5.64388	6.39079		0	-10.7546	2	-8.69723	1	-10.2608	2		0	-3.68983	1	-7.98778	2	-10.4323	1	-11.3996	1		0	-10.732	1		0	-7.74403	3		0	-3.25249	2		0	-6.30208	3	-6.79913	1	-10.5364	1	-8.42055	1		0	-10.7207	1	-3.88605	1
samp_38	2.77062	-5.69256	6.35199	-4.41261	2		0	-8.63469	1	-10.1913	1	-5.86514	1	-3.66746	1	-7.92984	1	-10.3623	1		0	-9.47543	1		0	-9.86468	1		0	-7.81549	1	-3.23061	2	-11.3792	2	-6.2644	1	-6.75589	1		0	-8.35381	4	-4.4787	1	-10.6491	1	-3.86347	1
samp_39	2.67243	-5.50752	6.59729		0		0	-8.76833	2	-10.3718	3	-5.78611	1		0		0	-10.5457	1	-11.4983	1		0		0		0	-7.76407	4		0		0	-11.543	2		0	-6.73948	1	-10.6526	1	-8.49988	1	-4.38094	1	-10.8411	2	-3.76193	2
samp_40	2.83985	-5.49181	6.42362	-4.49563	3	-10.8472	3		0		0	-5.97684	1	-3.74505	1	-8.10019	1		0	-11.4948	2		0	-10.8312	2		0	-7.85693	1	-7.98203	1	-3.30698	1	-11.5389	1	-6.38685	1	-6.89165	2	-10.6459	3		0	-4.56248	1		0	-3.94209	1
samp_41	2.73738	-5.54013	6.61082	-4.38494	2		0	-8.8433	2	-10.4475	2	-5.86566	2	-3.63594	3	-8.10074	2		0		0	-9.71903	1		0	-10.1254	1	-7.84168	1		0		0	-11.6194	1	-6.28982	2		0	-10.7282	1	-8.57433	2		0	-10.9166	1		0
samp_42	2.8324	-5.59703	6.4015	-4.48464	2	-10.811	3	-8.76075	1	-10.3229	2		0	-3.73571	1	-8.05259	3		0		0	-9.6068	3		0		0	-7.80961	2	-7.93607	1		0		0	-6.36127	4	-6.85986	2	-10.5986	1	-8.48967	2		0		0		0
samp_43	2.81988	-5.43471	6.43619	-4.4748	1	-10.8427	1		0	-10.3697	3		0	-3.72412	2	-8.09975	1	-10.5412	2	-11.4917	1		0		0	-10.0522	1	-7.8559	1		0	-3.28569	1	-11.5361	1	-6.3712	2	-6.88044	1	-10.6466	2		0	-4.54165	4	-10.8328	2	-3.92102	1
samp_44	2.74322	-5.65222	6.54616	-4.38785	1		0	-8.76987	2		0	-5.85772	2	-3.6405	1		0	-10.5438	1	-11.5071	2		0		0	-10.0441	1	-7.77843	2	-7.9122	2		0	-11.5511	2		0	-6.79068	1	-10.6498	1	-8.48907	1		0		0		0
samp_45	2.71467	-5.4279	6.70563	-4.36439	2	-10.998	1	-8.92398	1	-10.5342	2	-5.85571	3		0		0		0		0		0	-10.9908	1		0	-7.91013	2		0	-3.17241	3		0	-6.29085	1		0		0		0	-4.43129	2	-11.0066	2		0
samp_46	2.79432	-5.46211	6.64466	-4.44967	1	-11.0174	1	-8.95073	1	-10.5501	1	-5.94781	1	-3.69789	1	-8.21261	1		0	-11.6716	1	-9.82391	1	-11.008	2	-10.231	1	-7.95518	1	-8.08639	3	-3.2576	1	-11.7166	1		0		0	-10.8311	4	-8.69381	1		0	-11.02	1		0
samp_47	2.70384	-5.4731	6.79916	-4.35326	1		0	-8.98425	2	-10.6125	1		0		0	-8.21708	1	-10.7879	3		0	-9.87784	3	-11.0697	1		0	-7.94437	1	-8.08368	1	-3.16061	1		0	-6.28451	2		0	-10.8963	3		0		0		0	-3.79764	2
samp_48	2.83673	-5.53928	6.36589		0		0		0	-10.3007	1	-5.96056	1	-3.74066	1		0	-10.4714	1		0	-9.5887	1	-10.7656	1	-9.98032	1	-7.80597	4	-7.93058	3	-3.30335	3	-11.4739	1		0	-6.85986	1		0	-8.4829	2	-4.55641	3	-10.76	1	-3.93771	1
samp_49	2.75113	-5.46127	6.63132	-4.40207	2	-10.9608	3	-8.89271	2	-10.4926	1		0	-3.65165	2		0		0	-11.6149	1		0		0	-10.1732	1	-7.89466	1	-8.02687	2	-3.21121	3		0	-6.32071	1		0		0	-8.63375	1		0	-10.9625	2		0
samp_50	2.77407	-5.49807	6.6057	-4.42599	1	-10.9569	2	-8.88798	1	-10.4855	2	-5.91499	1	-3.67557	2		0		0		0	-9.75954	1	-10.9456	1	-10.1652	1	-7.89468	1	-8.02639	2	-3.23564	1		0	-6.34089	2		0	-10.7659	1		0	-4.49286	1	-10.9543	1	-3.87143	2
samp_51	2.71813	-5.43415	6.54726		0		0	-8.79121	1	-10.3776	2	-5.84419	1		0		0		0		0		0		0	-10.0588	3	-7.80816	5	-7.93837	1	-3.17585	1	-11.5447	2		0		0		0	-8.53265	4	-4.43139	1	-10.8452	1		0
samp_52	2.60553	-5.51704	6.58435		0	-10.7642	2		0	-10.2888	1	-5.70183	1		0	-7.93444	2		0	-11.4172	2	-9.55964	2		0	-9.96634	3	-7.67182	5	-7.80878	1	-3.05432	3		0	-6.12127	3	-6.64962	1		0		0		0	-10.7582	1	-3.69012	1
samp_53	2.76585	-5.63076	6.51994	-4.41259	1	-10.8563	2	-8.77791	1		0		0	-3.66468	1	-8.04772	3	-10.5433	1	-11.5054	1		0		0		0	-7.79519	1		0	-3.22584	1		0	-6.2993	1	-6.81359	1	-10.649	1	-8.50048	1	-4.47911	1	-10.8357	1	-3.86039	1
samp_54	2.65339	-5.31158	6.86787	-4.30391	2	-11.0997	2	-9.02255	2		0		0		0	-8.26119	2	-10.8217	3		0		0	-11.098	2	-10.3292	3	-7.9876	1		0	-3.1081	3	-11.8084	2		0		0	-10.931	1		0		0	-11.1231	2	-3.74674	1
samp_55	2.7783	-5.52513	6.5546		0		0	-8.84367	1		0	-5.91265	1	-3.67941	2	-8.11284	1		0		0		0	-10.8964	1		0		0	-7.99011	3		0		0	-6.3333	2	-6.85636	1	-10.7138	3	-8.57775	1	-4.49587	1	-10.9014	2	-3.87537	2
samp_56	2.72837	-5.44691	6.72578	-4.37921	2	-11.0305	2	-8.95246	2	-10.5664	2		0	-3.62834	1		0		0	-11.6871	1	-9.83597	1	-11.0233	1	-10.2471	2		0	-8.06953	2	-3.18697	1	-11.7325	1	-6.30915	1	-6.86133	1		0		0		0	-11.0391	1	-3.82371	3
samp_57	2.73723	-5.56948	6.66071		0	-10.9689	1	-8.87877	1		0	-5.86757	1	-3.63592	1	-8.12719	1	-10.6685	1		0	-9.762	1	-10.9569	2		0		0	-8.00052	1	-3.19557	2		0		0	-6.83079	1		0	-8.60688	1	-4.45183	1	-10.9646	2	-3.83122	1
samp_58	2.78544	-5.64721	6.52546	-4.43404	2	-10.8803	1		0		0	-5.9087	1		0	-8.0697	1		0		0		0		0		0		0	-7.94935	1	-3.24691	1		0		0	-6.83746	3	-10.6719	2	-8.52156	2		0	-10.8586	2	-3.8815	1
samp_59	2.73453	-5.73926	6.57124	-4.37736	1		0	-8.75963	1	-10.3715	3	-5.84333	1	-3.6307	1		0	-10.5459	2	-11.5163	2	-9.63708	1	-10.846	1	-10.0415	1	-7.7603	2	-7.89624	1	-3.19154	1		0		0		0		0		0		0		0	-3.82584	1
samp_60	2.84041	-5.83242	6.22737	-4.48505	1		0	-8.5848	1	-10.102	1	-5.92388	1	-3.74074	1	-7.90385	1	-10.2705	2	-11.2661	1		0		0		0	-7.67106	1	-7.79507	3	-3.30593	1	-11.3078	1		0	-6.78151	2		0	-8.30024	2		0	-10.5498	1	-3.93766	1
samp_61	2.72519	-5.36329	6.57859		0	-10.8886	1	-8.83893	2		0	-5.86317	2	-3.62452	1	-8.11136	1	-10.5978	2	-11.5433	1	-9.70295	1	-10.8801	2		0	-7.85741	1	-7.98622	1	-3.18403	1		0	-6.29059	2	-6.82545	1	-10.7048	2	-8.58925	4		0	-10.8936	1	-3.82036	1
samp_62	2.78373	-5.76932	6.54264	-4.43038	3	-10.8853	1		0	-10.3863	1	-5.89997	2	-3.68291	3		0	-10.5604	1	-11.5343	3		0	-10.8631	1		0		0	-7.92917	1	-3.24437	2		0	-6.3129	2		0		0	-8.49255	1		0	-10.8526	1		0
samp_63	2.71815	-5.73489	6.53705	-4.35873	1	-10.8164	1		0	-10.3201	1		0	-3.61285	1	-7.97763	1	-10.4942	1	-11.4657	1		0	-10.7952	1	-9.99019	2	-7.7222	1	-7.85744	1	-3.17388	1		0		0	-6.74552	1		0	-8.42527	1		0	-10.7867	2	-3.80793	1
samp_64	2.83976	-5.58385	6.4553	-4.4943	1	-10.8716	1		0		0		0	-3.74424	3		0		0		0	-9.6682	1		0		0	-7.85428	1	-7.98176	2	-3.30616	1		0	-6.38404	1	-6.88976	1	-10.6644	2	-8.54535	2	-4.56107	1	-10.85	1		0
samp_65	2.83327	-5.43309	6.52487		0		0		0		0	-5.98713	1	-3.73929	1	-8.17825	4		0	-11.5936	1		0	-10.9306	2		0		0	-8.05637	1		0	-11.6383	3	-6.40848	5		0		0	-8.64255	1	-4.55863	1	-10.9388	1	-3.9361	1
samp_66	2.80802	-5.44178	6.48905	-4.46254	1	-10.8814	1	-8.83792	1		0		0	-3.7117	1		0		0	-11.5319	2	-9.69225	1		0	-10.0917	2	-7.8746	1	-8.00099	1	-3.27272	2	-11.5764	1	-6.36737	1	-6.88405	2	-10.6879	1	-8.58144	1	-4.52942	1	-10.8748	2	-3.90831	1
samp_67	2.77152	-5.50659	6.48794	-4.42059	2	-10.8394	1	-8.78474	2	-10.3626	1		0	-3.67168	3	-8.06354	3	-10.535	1		0		0		0	-10.0422	1	-7.81413	2	-7.94286	2		0	-11.5334	1	-6.31333	1		0	-10.6407	2	-8.52006	1	-4.48722	2	-10.8274	2		0
samp_68	2.75901	-5.6279	6.58146	-4.40636	2	-10.9096	2	-8.82201	1		0	-5.88289	2	-3.65796	1	-8.08189	2		0	-11.5604	2		0	-10.8937	1	-10.1015	1	-7.82501	2		0	-3.21855	1	-11.6046	1		0	-6.82497	1	-10.7068	2		0		0		0	-3.85348	1
samp_69	2.69354	-5.28341	6.76832	-4.34616	2	-11.0446	1	-8.98325	1	-10.5899	1		0	-3.59364	1		0	-10.7648	1	-11.7056	1	-9.86176	3	-11.0418	1	-10.2742	3	-7.97598	1		0		0	-11.7516	3	-6.29505	1	-6.86419	2	-10.8735	2	-8.74691	1	-4.41329	1	-11.0648	1	-3.78914	1
samp_70	2.60864	-5.41004	6.74268		0	-10.9275	2	-8.84367	1		0	-5.72868	1	-3.50184	2	-8.08121	2		0	-11.5859	1	-9.73244	2	-10.9215	1	-10.1456	1	-7.80932	2		0	-3.05911	2		0	-6.16292	1	-6.71803	1	-10.7485	2	-8.58642	1	-4.31773	1	-10.9392	1		0
samp_71	2.82794	-5.64353	6.46614	-4.48015	1	-10.8657	1	-8.79808	1	-10.3763	1		0	-3.73097	6		0	-10.5486	1		0	-9.65433	1	-10.8457	1		0	-7.83271	2		0	-3.29293	1	-11.5566	3	-6.36541	1	-6.87077	1	-10.6536	1		0	-4.54681	1		0	-3.92741	1
samp_72	2.74543	-5.49307	6.55596	-4.39367	1		0		0	-10.4066	2		0	-3.64456	1	-8.08434	2	-10.5798	2	-11.5316	1	-9.68273	1		0		0	-7.82989	3		0	-3.20481	2	-11.5763	2		0		0		0	-8.55219	1		0		0	-3.84026	3
samp_73	2.73849	-5.59101	6.44246		0	-10.7561	4		0		0		0	-3.63484	1	-7.97463	1	-10.4418	1	-11.4035	1		0	-10.7372	1	-9.94615	3		0	-7.85602	1		0	-11.4474	1		0		0	-10.5468	2	-8.41958	2	-4.4476	1	-10.7325	2	-3.83054	1
samp_74	2.6762	-5.41511	6.83039		0	-11.0814	1	-8.99397	2	-10.6219	1		0		0	-8.22617	2	-10.7975	2		0		0	-11.077	2	-10.3031	1		0	-8.09092	1	-3.13155	1	-11.7868	2		0		0		0	-8.74199	1	-4.39219	2	-11.0977	2	-3.76918	2
samp_75	2.78992	-5.56563	6.47627		0	-10.8428	3	-8.78256	2	-10.3607	1	-5.9148	1	-3.69081	1	-8.06205	2	-10.5331	1		0		0		0	-10.0385	1	-7.81346	3	-7.94246	1	-3.25231	1		0	-6.32764	3		0		0		0	-4.50615	1	-10.8247	2	-3.88696	2
samp_76	2.80871	-5.51098	6.486	-4.46175	2		0		0	-10.398	1	-5.94417	1	-3.71169	1	-8.10349	5		0	-11.5242	1	-9.67861	1	-10.86	1	-10.0777	1	-7.85546	3	-7.98324	1		0		0		0	-6.87297	2	-10.6758	1	-8.55861	1	-4.52853	1	-10.8624	3		0
samp_77	2.82657	-5.6894	6.34887	-4.47516	1	-10.7465	2	-8.693	2	-10.246	1	-5.9345	2		0		0	-10.4168	1	-11.3896	1	-9.53147	1	-10.7206	2	-9.92001	1	-7.75126	2	-7.87758	1	-3.2914	2	-11.4326	1		0		0		0	-8.41455	1		0	-10.7032	1		0
samp_78	2.80097	-5.52424	6.37881	-4.45036	2	-10.7625	2		0	-10.2797	1	-5.91884	1	-3.70217	2	-8.01846	3	-10.4507	1		0	-9.56653	2	-10.7439	1	-9.95943	1	-7.77615	1		0	-3.26461	1		0	-6.32411	2		0		0	-8.45812	2	-4.51684	1	-10.7399	2		0
samp_79	2.77469	-5.70254	6.46361	-4.41985	1	-10.8046	3	-8.72515	1	-10.3084	1	-5.8842	1	-3.67302	1	-8.00343	1	-10.4811	2	-11.4516	3		0	-10.7822	1	-9.98069	1		0		0	-3.23502	2		0		0	-6.79682	2	-10.586	1	-8.4419	1		0		0		0
samp_80	2.7639	-5.55913	6.61616	-4.41372	2		0	-8.87236	2	-10.4774	2	-5.89795	1		0	-8.13001	1		0	-11.6054	2		0	-10.9402	3	-10.1549	1	-7.87154	2	-8.00525	2		0	-11.6499	1	-6.32246	1		0		0	-8.60254	1	-4.48051	1		0		0
samp_81	2.75873	-5.49838	6.61303	-4.40922	1	-10.9485	1	-8.87751	2		0	-5.89634	1	-3.65922	2		0		0		0		0	-10.9374	1	-10.1567	2		0		0		0	-11.6464	1	-6.32247	2	-6.85532	1	-10.7578	3	-8.61434	1		0	-10.9463	2	-3.85493	2
samp_82	2.81767	-5.55325	6.43309	-4.46974	1	-10.8299	1		0	-10.3471	1	-5.94514	1	-3.72048	1	-8.06726	2	-10.5188	1	-11.477	2	-9.62993	1		0	-10.0257	1	-7.82225	1	-7.9492	1		0	-11.5209	1	-6.35448	1	-6.85907	2		0	-8.51201	3		0	-10.8092	1		0
samp_83	2.78343	-5.55415	6.5125	-4.43335	3	-10.8722	2		0	-10.3926	1		0	-3.68425	2		0	-10.5654	1	-11.5218	1	-9.66992	1	-10.8567	3		0		0	-7.9612	1		0	-11.566	1	-6.32817	2	-6.84416	1	-10.6712	1	-8.53886	3		0		0	-3.88031	1
samp_84	2.82555	-5.53162	6.50829		0	-10.9122	1	-8.85458	1		0		0	-3.72979	2	-8.13298	1		0	-11.5618	1	-9.71376	1	-10.8973	2		0	-7.884	1	-8.01233	2	-3.29102	1		0		0	-6.89848	1	-10.713	2	-8.58959	3	-4.54737	3	-10.8998	1	-3.92633	2
samp_85	2.78364	-5.61463	6.52882	-4.43273	1	-10.8841	1	-8.80815	1		0		0	-3.68403	4	-8.07821	3	-10.5732	2		0	-9.67425	3	-10.8671	1	-10.0758	1		0	-7.95731	1		0	-11.5776	1	-6.3252	1		0	-10.679	1	-8.533	1	-4.49935	2	-10.8658	2	-3.87992	1
samp_86	2.80008	-5.77033	6.56237	-4.44882	1		0	-8.81598	2	-10.4234	1	-5.92247	1		0	-8.0798	1		0	-11.5706	2		0	-10.8996	1	-10.0926	1	-7.82584	1	-7.95994	1		0		0	-6.3371	1	-6.8508	1	-10.7034	2		0	-4.51538	3		0	-3.89631	1
samp_87	2.72045	-5.43443	6.66547	-4.36978	3	-10.9644	2	-8.89423	1	-10.4989	1	-5.85888	2	-3.61952	1	-8.14974	1		0	-11.6199	1	-9.77125	1	-10.9562	1	-10.18	2		0	-8.02169	2	-3.1785	1		0	-6.29078	1	-6.83475	1	-10.7806	2		0	-4.43664	2	-10.9701	1	-3.81498	1
samp_88	2.76235	-5.59723	6.51664		0	-10.8519	1	-8.77902	1	-10.3686	1	-5.88255	1	-3.66122	1		0	-10.5416	1	-11.5013	1	-9.64377	1		0	-10.0449	2	-7.79767	1	-7.9291	3	-3.22233	1		0	-6.29769	2		0	-10.6474	1	-8.50473	1		0		0		0
samp_89	2.75036	-5.69796	6.43803	-4.39237	1		0	-8.67946	3		0		0		0	-7.96032	1	-10.4304	1	-11.4018	1	-9.53475	1		0	-9.93038	1		0	-7.8432	2	-3.20871	1		0	-6.25716	2		0		0	-8.3959	2		0	-10.7201	1		0
samp_90	2.81291	-5.55722	6.52379		0	-10.9128	1	-8.84837	1	-10.4338	2	-5.95024	1	-3.71603	2	-8.12286	2		0	-11.5625	2	-9.71086	2	-10.8975	3		0		0		0	-3.27714	1		0	-6.36754	1	-6.88422	3		0		0	-4.533	2	-10.8994	1		0
samp_91	2.81212	-5.52681	6.3954	-4.46315	1	-10.7896	4	-8.74852	2		0	-5.935	2		0	-8.04161	1		0	-11.436	1	-9.5933	1	-10.7715	3		0	-7.79872	1	-7.92441	2	-3.27665	2	-11.4798	3		0		0	-10.5832	1	-8.48314	3		0	-10.7682	1		0
samp_92	2.88996	-5.65559	6.29288		0	-10.7593	1		0	-10.2601	1		0	-3.79698	1	-8.03331	2	-10.4297	1	-11.4004	2	-9.55206	1	-10.7328	2	-9.93643	2		0	-7.92094	1		0	-11.4433	1		0		0	-10.5323	2		0	-4.61256	2	-10.7143	1	-3.99477	2
samp_93	2.73124	-5.77849	6.48028	-4.37103	1	-10.7702	1		0	-10.2658	1	-5.82718	1	-3.62588	2	-7.94637	1		0		0	-9.53618	1		0	-9.93415	1		0	-7.82884	2		0	-11.4609	1		0	-6.73925	2	-10.5442	2	-8.38127	1	-4.43717	2		0	-3.82111	1
samp_94	2.79949	-5.5017	6.55743		0	-10.9355	2	-8.87389	3	-10.4621	1	-5.94174	1	-3.70242	1		0	-10.6352	1	-11.5869	1	-9.73897	1	-10.9228	1	-10.1419	2	-7.89274	2		0		0	-11.6315	1	-6.36365	1		0	-10.7415	1		0		0	-10.9292	2	-3.89862	2
samp_95	2.72153	-5.56326	6.54001	-4.36559	1		0	-8.76166	1	-10.356	2	-5.83676	2	-3.61803	1		0		0	-11.4863	4		0		0	-10.0331	1	-7.77227	1		0	-3.17859	2	-11.5306	1	-6.25424	2	-6.77459	1		0	-8.48905	3	-4.43206	1		0	-3.81346	1
samp_96	2.77473	-5.50082	6.56461	-4.42587	3		0	-8.85337	2		0	-5.91128	1	-3.6759	2		0	-10.6174	2	-11.5692	2	-9.72023	2	-10.905	2	-10.1239	1		0	-7.9988	1		0		0		0		0	-10.7239	1	-8.59004	2	-4.49267	1	-10.9117	1	-3.87186	1
samp_97	2.8039	-5.66302	6.46666	-4.45304	1	-10.8404	1	-8.76825	3		0	-5.92391	1	-3.70489	1		0	-10.5213	4	-11.4875	1		0	-10.8196	2		0	-7.80023	2	-7.93006	1	-3.26683	3	-11.5312	1	-6.33338	1	-6.83883	1	-10.6262	1		0		0		0		0
samp_98	2.74379	-5.62571	6.63542	-4.39074	3		0		0	-10.4666	2	-5.86907	1	-3.64218	1	-8.10146	1		0		0		0	-10.9328	1		0	-7.84017	1	-7.97643	3		0	-11.6438	1	-6.29256	1		0	-10.7479	1		0	-4.45738	1		0	-3.83747	1
samp_99	2.75428	-5.54365	6.53635		0		0		0		0	-5.87882	1		0	-8.06773	1	-10.5617	2		0		0	-10.8521	3		0	-7.81426	1	-7.94558	2	-3.21396	2	-11.5615	1		0	-6.81731	1		0	-8.52934	2		0		0	-3.84906	1
[truncated: 42 more columns]

## Sheet: conjoined_resamp
run	log_tsat	log_tbg_c60	log_tbg_c61	log_tbg_c62	log_tbg_c63	log_tbg_c64	log_tbg_c65	log_tbg_c66	log_tbg_c71	log_tbg_c72	log_tbg_c76	log_tbg_c81	log_tbg_c82	log_alphap_c60	log_alphap_c61	log_alphap_c62	log_alphap_c63	log_alphap_c64	log_alphap_c65	log_alphap_c66	log_alphap_c71	log_alphap_c72	log_alphap_c76	log_alphap_c81	log_alphap_c82	b3C7_log_P	b3C7_weight	b7D8_log_P	b7D8_weight	b7D9_log_P	b7D9_weight	b7E1_log_P	b7E1_weight	b7E2_log_P	b7E2_weight	b7E3_log_P	b7E3_weight	b7E4_log_P	b7E4_weight	b7E5_log_P	b7E5_weight	b7E6_log_P	b7E6_weight	b7E7_log_P	b7E7_weight	b7E8_log_P	b7E8_weight	b7E9_log_P	b7E9_weight
fit	2.72241	-7.06172	-5.53154	-6.63304	-18.6629	-7.02558	-16.0056	-6.20768	-5.60789	-5.89036	-5.73367	-5.86318	-6.1858	3.30375	6.60106	3.8544	1.39268	1.717	0.74842	-0.00137769	4.62117	4.38729	0.245136	2.43164	2.87754	-4.34533	1	-2.94108	1	-5.4826	1	-8.52046	1	-4.73087	1	-5.85196	1	-9.754	1	-2.04994	1	-10.6404	1	-4.49032	1	-8.91259	1	-10.4163	1
samp_00	2.66964	-6.98794	-5.41467	-7.80775	-18.6599	-7.27909	-15.9531	-6.20796	-5.59749	-5.94139	-5.80162	-5.78262	-6.12906	3.41613	6.77115	3.92935	1.42479	1.75379	0.750156	-0.00982697	4.56618	4.5151	0.332164	2.45751	2.84456		0	-2.89868	1	-5.47841	1		0	-4.71811	2	-5.85051	3	-9.81078	1		0	-10.6872	1	-4.47326	2		0	-10.5005	1
samp_01	2.78659	-6.83814	-5.65231	-5.84984	-18.6508	-6.9262	-15.9639	-6.20756	-5.73921	-5.80789	-53.0886	-5.79439	-6.31095	3.39371	6.44804	3.69301	1.37855	1.91372	0.715993	-0.0556327	4.66676	4.48236	0.130654	2.44373	2.8236	-4.45106	2		0	-5.59312	2	-8.69204	1	-4.8386	1	-5.96444	1		0	-2.13956	1	-10.8076	1		0		0	-10.6516	2
samp_02	2.73487	-6.94614	-5.58187	-5.92033	-18.6426	-6.9794	-15.9554	-6.20729	-5.5205	-5.84469	-15.1616	-6.01585	-5.95402	3.30385	6.54928	4.13992	1.34601	1.59015	0.737367	-0.0223189	4.72041	4.36982	0.23939	2.41718	2.84971		0	-2.95625	1	-5.49663	2		0		0	-5.86642	2		0	-2.067	1	-10.6697	1	-4.50465	3		0	-10.473	1
samp_03	2.68919	-7.44105	-5.27065	-6.29721	-18.6401	-6.83719	-15.9586	-6.20782	-5.73883	-5.84332	-5.73467	-5.75516	-5.65517	3.30628	6.83371	4.00227	1.34876	1.72611	0.760316	-0.0241149	4.54915	4.39308	0.20338	2.50749	2.93339	-4.30886	1		0		0		0	-4.69438	1	-5.81477	1		0	-2.00422	1	-10.5503	2		0		0		0
samp_04	2.73167	-7.39475	-5.46615	-5.77729	-18.6403	-7.00586	-15.9587	-6.20806	-5.62591	-5.89353	-5.7331	-5.50836	-5.97533	3.29987	6.56275	3.98348	1.4314	1.78775	0.674387	0.0591537	4.69084	4.30183	0.207304	2.47294	2.9071		0	-2.95123	1		0		0	-4.7384	2	-5.85642	1	-9.68071	2	-2.06233	1	-10.5953	2	-4.4983	3		0	-10.2907	1
samp_05	2.66674	-6.61561	-5.64201	-6.91805	-18.6421	-18.9343	-15.9574	-6.20773	-5.69574	-5.90368	-5.72581	-6.78581	-6.03548	3.5611	6.68489	3.95295	1.45399	1.55675	0.651014	-0.0481559	4.70494	4.30676	0.274966	2.36193	2.85967	-4.3786	2	-2.91972	2		0		0	-4.77304	1	-5.92203	1		0	-1.97789	1		0	-4.52337	1	-9.17393	1	-10.7727	1
samp_06	2.7105	-7.29651	-5.58042	-6.22633	-18.6467	-7.55584	-15.9664	-6.16947	-5.5483	-5.83352	-5.71168	-6.10971	-6.31753	3.35606	6.57726	3.72481	1.42495	1.66896	0.686086	-0.087045	4.7147	4.37493	0.190431	2.36934	2.9172		0	-2.93678	1	-5.49222	1	-8.50305	1	-4.73817	2	-5.86158	1		0		0	-10.6336	1	-4.49611	2		0		0
samp_07	2.74756	-7.52293	-5.27211	-7.41297	-18.6402	-7.04723	-15.9589	-6.20767	-5.47187	-5.86665	-5.73814	-6.5861	-5.73615	3.23015	6.65253	3.74786	1.4094	1.76297	0.82741	0.01408	4.65905	4.44926	0.244184	2.36538	2.97342	-4.34375	2	-2.95564	2		0		0	-4.72676	1	-5.83922	3	-9.61883	3		0	-10.5372	2	-4.48872	2	-8.80977	1		0
samp_08	2.69808	-6.87688	-5.6225	-6.39079	-18.6455	-7.02299	-15.9827	-18.8526	-5.54889	-5.87634	-5.75049	-6.77606	-6.39806	3.4975	6.49481	4.029	1.44162	1.75588	0.715949	0.0646359	4.66848	4.43038	0.22642	2.41298	2.77255	-4.3905	2		0	-5.54622	1		0	-4.78196	2		0		0		0		0	-4.5354	1	-9.07515	1		0
samp_09	2.71157	-6.99808	-5.41715	-7.0977	-18.6672	-7.25704	-16.1053	-5.18477	-5.48988	-5.85106	-5.73812	-5.59559	-6.56738	3.28861	6.7351	3.6845	1.43405	1.88858	0.80309	-0.0641272	4.75533	4.41272	0.219108	2.44556	2.85609	-4.32778	1		0		0	-8.51139	2	-4.71314	1		0	-9.74696	2	-2.03466	1	-10.6269	1		0	-8.90484	1	-10.4154	1
samp_10	2.73962	-6.61639	-5.17416	-5.99469	-18.6698	-6.79608	-16.1112	-6.20769	-5.71765	-5.79681	-5.75973	-6.52981	-5.85453	3.32959	6.66821	4.11569	1.30036	1.69717	0.704545	-0.0077253	4.54066	4.34101	0.299471	2.3216	2.92763	-4.37553	2	-2.96763	2	-5.51667	2	-8.65355	2	-4.76232	1		0	-9.90327	1		0	-10.7411	1	-4.52119	2	-9.05885	2	-10.6208	3
samp_11	2.74308	-6.7983	-5.699	-6.08367	-18.6455	-6.62503	-15.972	-6.20965	-5.66943	-5.92387	-6.06056	-5.90554	-6.57841	3.3455	6.49239	3.62027	1.39291	1.7869	0.760359	-0.116929	4.63474	4.44246	0.223412	2.45762	2.87166	-4.38479	2	-2.97474	1	-5.52565	2	-8.62363	1		0	-5.89679	3	-9.87494	1	-2.07922	1		0	-4.5303	2		0	-10.5758	1
samp_12	2.62504	-7.26188	-5.28218	-5.96774	-18.741	-29.9384	-15.9293	-5.18319	-5.55542	-5.88465	-5.70406	-5.88292	-6.5305	3.07363	6.90457	3.9175	1.3655	1.52021	0.757102	-0.0561082	4.68129	4.49298	0.285816	2.44993	2.90321		0	-2.77356	2	-5.274	2	-8.24884	2	-4.52988	2	-5.64023	1	-9.43787	1	-1.90679	1	-10.3383	1	-4.29275	1	-8.62638	2		0
samp_13	2.64785	-7.47715	-5.40733	-7.01222	-18.6444	-7.16533	-15.9676	-5.41108	-5.55568	-5.97412	-5.72991	-5.74014	-5.66336	3.13706	6.79364	3.8909	1.40878	1.67177	0.758689	-0.100347	4.74309	4.52242	0.28915	2.50721	2.8451		0		0	-5.32593	4		0		0	-5.69218	1	-9.46278	3	-1.94138	1	-10.3755	2	-4.34228	1	-8.65852	2	-10.0323	1
samp_14	2.6871	-6.84682	-5.78665	-7.92922	-18.6401	-6.73282	-15.9589	-6.20771	-5.36637	-5.89733	-5.72082	-6.17581	-6.11429	3.28868	6.47718	3.64375	1.43053	1.80179	0.737094	0.0422687	4.74197	4.43869	0.160508	2.35451	2.80628		0	-2.89557	2	-5.44034	1	-8.51707	2	-4.68711	1	-5.81079	2	-9.76015	1	-2.00111	1	-10.624	1		0	-8.91517	1	-10.4475	1
samp_15	2.75379	-7.30303	-5.54415	-6.28879	-18.6422	-6.8201	-15.9744	-5.17589	-5.68187	-5.96369	-5.75477	-5.65631	-6.56101	3.2745	6.65987	3.96756	1.36053	1.80841	0.776903	-0.143668	4.53385	4.25881	0.232113	2.4697	2.72811	-4.36813	2		0	-5.50058	1	-8.49502	1	-4.75235	3	-5.86832	1		0	-2.09208	2	-10.6125	2	-4.51334	1	-8.87812	1	-10.3257	1
samp_16	2.73314	-6.55201	-5.69257	-6.44678	-18.6437	-7.55381	-15.9825	-6.20794	-5.481	-5.9281	-5.71494	-6.04542	-6.29454	3.39778	6.44922	4.07779	1.32889	1.74061	0.72631	-0.00785688	4.58184	4.37756	0.214787	2.44166	2.84485		0		0	-5.54196	2	-8.71612	1	-4.78332	1	-5.91582	2		0	-2.06661	1		0		0	-9.12537	2	-10.7016	2
samp_17	2.67906	-7.04349	-5.37626	-7.28166	-18.6402	-7.44209	-15.9585	-6.37862	-5.57406	-5.92531	-5.78072	-5.5001	-7.29331	3.23188	6.74825	3.81064	1.29202	1.5479	0.78626	0.0614275	4.56689	4.40133	0.43123	2.51107	2.85429		0	-2.87383	1	-5.40434	1	-8.43356	2	-4.65439	2		0		0	-1.98837	3	-10.5439	1		0	-8.82319	1	-10.3119	2
samp_18	2.71532	-7.42593	-5.57118	-6.27125	-18.6402	-6.50602	-15.959	-6.20782	-5.50334	-5.86298	-5.72973	-6.00773	-5.90733	3.35162	6.41288	3.57707	1.43727	1.79956	0.80258	0.00807986	4.58259	4.47357	0.299693	2.42292	3.02477		0	-2.94172	1		0	-8.48667	1		0	-5.86337	1		0	-2.04107	1	-10.6138	3	-4.49959	1		0	-10.3093	2
samp_19	2.68174	-6.93971	-5.63607	-5.8357	-18.6452	-6.81172	-15.9851	-6.20753	-5.80893	-5.80778	-28.1243	-5.88514	-6.45753	3.3457	6.58435	4.16424	1.39461	1.65374	0.749001	0.0623415	4.65146	4.22547	0.315921	2.38873	2.96838	-4.31652	2		0	-5.45977	2	-8.53105	1		0	-5.83076	1	-9.77773	1	-1.99529	3	-10.6502	1	-4.4611	1	-8.92906	1	-10.4625	1
samp_20	2.65388	-7.07757	-5.36151	-5.60518	-18.6401	-6.7872	-15.9584	-6.20723	-5.55683	-5.72917	-5.72683	-5.93063	-6.09818	3.43397	6.82152	4.02533	1.37119	1.54097	0.74606	-0.045385	4.60644	4.34513	0.144869	2.45604	2.95226	-4.31752	2		0		0		0	-4.70723	1		0		0	-1.95894	1	-10.6725	1		0	-8.93221	1	-10.4674	1
samp_21	2.73632	-6.82388	-5.5532	-6.02235	-18.6406	-6.91514	-15.9651	-6.20477	-5.48335	-5.97203	-14.121	-6.3684	-5.73929	3.17197	6.56412	4.00682	1.18809	1.94681	0.740303	0.0582593	4.56022	4.39291	0.250942	2.40579	2.9541	-4.30999	1		0	-5.43838	1	-8.49199	2	-4.69256	1	-5.80677	3		0	-2.06497	1		0	-4.4553	3		0	-10.3945	1
samp_22	2.71098	-6.42473	-5.51439	-6.13563	-18.6401	-7.12599	-15.9585	-6.20765	-5.74932	-5.91963	-5.74672	-5.85199	-6.01634	3.38691	6.66902	3.67394	1.38832	1.65955	0.756488	-0.00541919	4.67093	4.30393	0.177246	2.41165	2.88397	-4.3663	2		0	-5.51536	1	-8.72332	2	-4.7554	1		0		0	-2.03643	1	-10.7863	1	-4.51189	1	-9.13251	1		0
samp_23	2.74415	-6.65601	-5.72975	-6.68582	-18.6401	-6.7342	-15.9589	-6.20793	-5.47169	-6.07605	-5.75646	-6.39929	-6.53752	3.3198	6.34759	3.83959	1.31926	2.0052	0.8282	-0.0148522	4.68022	4.29027	0.229404	2.3932	2.81776	-4.37665	1	-2.97109	2	-5.51647	1		0	-4.76305	1	-5.88807	2		0	-2.08036	2		0	-4.52231	1	-9.04487	2		0
samp_24	2.77909	-6.94089	-5.62453	-6.49676	-18.6576	-7.16501	-15.9558	-5.20731	-5.74315	-5.89827	-5.76924	-5.5287	-5.82597	3.31242	6.33172	4.09664	1.49857	1.66883	0.72416	0.0479247	4.6608	4.36268	0.328297	2.46901	3.04636	-4.4114	2		0	-5.54699	2		0	-4.79676	1	-5.91654	2	-9.84797	1	-2.12792	3		0	-4.55718	1	-9.00243	1		0
samp_25	2.68204	-6.99116	-5.40767	-5.3933	-18.6442	-7.02166	-16.0374	-6.20931	-5.66528	-5.76184	-5.71117	-5.55329	-6.24313	3.30485	6.70135	4.13128	1.23968	1.73699	0.733431	0.0400979	4.71661	4.42809	0.280718	2.43513	2.8438	-4.30139	1	-2.89257	3		0	-8.49374	2	-4.68746	1	-5.81121	1	-9.73207	1	-1.99467	2		0	-4.44591	1	-8.88822	2		0
samp_26	2.74174	-6.77183	-5.77944	-7.2716	-18.6477	-7.20718	-15.9742	-6.20371	-5.72906	-5.88604	-5.69737	-6.17945	-6.52503	3.38402	6.48038	3.80244	1.47902	1.60748	0.736268	-0.0916315	4.57701	4.33386	0.359104	2.39195	2.75526		0	-2.98056	2		0	-8.65596	1	-4.78585	3	-5.91413	1	-9.91243	1	-2.07805	1		0		0		0	-10.6212	2
samp_27	2.70759	-6.44667	-5.42962	-7.75608	-18.6412	-7.25552	-15.9607	-6.20526	-5.58512	-5.87592	-5.25537	-6.19785	-6.03998	3.49222	6.50888	3.85371	1.31054	1.69136	0.743276	-0.0773237	4.63233	4.39453	0.191806	2.3612	2.94261	-4.40107	2	-2.95881	2	-5.55957	2	-8.7976	1		0	-5.93652	2	-10.0511	2		0		0	-4.54668	1		0		0
samp_28	2.68879	-7.46614	-5.52556	-5.93205	-18.8029	-7.42563	-15.9336	-42.3128	-5.35064	-6.00184	-175.147	-5.9606	-5.97204	3.13225	6.6312	3.89668	1.43974	1.71604	0.771393	0.0517016	4.59679	4.33064	0.37486	2.48668	2.91478		0		0	-5.36657	1		0	-4.62266	2	-5.73255	1	-9.50254	3	-1.99745	3	-10.4146	1		0	-8.69809	2		0
samp_29	2.71359	-8.33796	-5.31639	-6.59955	-18.6575	-7.0999	-15.9627	-6.2065	-5.47631	-5.96244	-5.72575	-6.81333	-6.20637	3.3237	6.79599	3.50207	1.24606	1.70403	0.725129	-0.0871478	4.58353	4.42609	0.182413	2.31982	2.94284		0	-2.93378	1	-5.47696	1		0	-4.7266	1	-5.84355	1	-9.51478	1		0	-10.4341	3	-4.48577	1	-8.74874	1		0
samp_30	2.67231	-7.37977	-5.69132	-7.10798	-18.6423	-6.51381	-15.9683	-5.28133	-5.73477	-5.83517	-18.4434	-5.65867	-6.55589	3.2857	6.55665	3.83851	1.46936	1.80201	0.792954	-0.106149	4.63558	4.42531	0.178522	2.48758	2.93123		0	-2.8767	1		0		0	-4.66782	1	-5.78807	3	-9.61422	2	-1.98066	3	-10.5274	2		0	-8.79079	1	-10.2242	1
samp_31	2.73465	-5.61055	-5.59372	-6.47677	-18.6416	-7.65076	-15.9744	-5.17072	-5.65208	-5.94206	-5.72839	-5.83927	-6.38569	3.62168	6.54444	4.00665	1.35019	1.72484	0.762789	0.124654	4.68761	4.37496	0.264419	2.36249	2.8374	-4.48505	1		0	-5.67026	1	-9.24468	2	-4.88544	1	-6.06313	2		0	-2.07092	1		0		0	-9.60774	1		0
samp_32	2.73005	-7.12827	-5.60215	-7.73841	-18.6493	-6.67157	-15.9871	-6.20607	-5.47967	-5.86573	-5.73795	-6.16877	-6.32159	2.88145	6.45312	3.6349	1.38336	1.92327	0.804082	0.083066	4.6362	4.34927	0.247159	2.4079	2.95411		0	-2.84865	1		0	-8.25498	3		0	-5.65817	2	-9.43275	4	-2.03786	2	-10.3226	1		0		0	-10.0181	3
samp_33	2.72826	-6.61609	-5.54865	-6.94017	-18.6455	-6.69024	-15.9712	-4.97423	-5.55592	-5.8312	-5.75289	-5.7933	-5.95659	3.28764	6.5886	3.90567	1.27924	1.8866	0.74347	0.0981434	4.55271	4.3718	0.231934	2.41204	3.01012		0	-2.94534	1	-5.48542	1	-8.61149	1	-4.73279	3		0	-9.85698	2		0		0	-4.49243	1	-9.01487	1	-10.5695	2
samp_34	2.70159	-7.09546	-5.58101	-6.66814	-18.6416	-6.46564	-15.9722	-6.20721	-5.44344	-5.95465	-5.76998	-6.33447	-6.46365	3.2023	6.6124	3.90623	1.26419	1.7798	0.757763	-0.0436385	4.75615	4.38657	0.262012	2.31272	2.89743		0		0	-5.41407	1	-8.42863	2	-4.66656	4	-5.78199	1	-9.64622	1		0	-10.5362	2		0	-8.81544	1	-10.287	2
samp_35	2.70886	-6.89993	-5.39849	-5.56832	-18.6401	-7.32502	-15.9586	-6.20716	-5.65009	-5.90912	-5.72115	-5.768	-5.98984	3.42938	6.6869	4.1779	1.40394	1.68013	0.780489	-0.0815588	4.67532	4.36492	0.245092	2.46044	2.80975		0	-2.94877	2	-5.52672	3		0	-4.76709	1	-5.89916	1	-9.88423	2	-2.0336	1	-10.7496	1		0	-9.02792	2	-10.586	1
samp_36	2.66572	-6.72791	-5.54606	-7.03374	-18.6443	-6.75975	-15.9994	-6.20708	-5.44841	-5.90391	-27.7132	-5.88591	-6.45415	3.4802	6.74279	4.02296	1.25706	1.98305	0.786609	0.0215076	4.6114	4.35149	0.205207	2.46038	2.99971	-4.34847	1	-2.90532	2		0	-8.66116	1		0	-5.88064	1	-9.92923	2		0		0	-4.49303	1	-9.07188	1	-10.6544	1
samp_37	2.75884	-7.62261	-5.28198	-6.9498	-18.6524	-7.21245	-15.9797	-6.20896	-5.59985	-5.88962	-5.73327	-6.23283	-6.44063	3.08745	6.82068	3.90513	1.45977	1.81586	0.672917	0.0510799	4.65561	4.34988	0.206775	2.43459	2.79042		0		0		0	-8.35337	4	-4.67897	1	-5.78288	2	-9.51369	1		0	-10.4276	2	-4.44426	2		0	-10.053	1
samp_38	2.73022	-6.84197	-5.52843	-6.03771	-18.6462	-7.19505	-15.9593	-4.94344	-5.54807	-5.98088	-5.72656	-5.44787	-6.28291	3.51237	6.67925	3.85362	1.36776	1.52578	0.716798	0.17928	4.66982	4.2467	0.224895	2.47831	2.99291	-4.43205	2	-2.98924	2		0		0	-4.82365	1		0		0		0	-10.8462	1		0	-9.12878	1	-10.7103	3
samp_39	2.76225	-6.44081	-5.38409	-7.05724	-18.6402	-7.04444	-15.9584	-6.20728	-6.07911	-5.97805	-5.70846	-6.11385	-6.24075	3.49977	6.59685	3.63146	1.41915	1.67366	0.673746	0.0493986	4.56673	4.44209	0.19866	2.45211	2.81012	-4.46511	1	-3.02694	2		0	-8.86066	1	-4.85693	1		0	-10.1138	1		0		0	-4.61152	1	-9.27415	3	-10.8654	2
samp_40	2.71723	-6.09718	-5.45922	-6.02405	-18.6415	-7.80109	-15.9678	-6.20768	-5.68335	-5.94017	-13.7456	-5.99967	-6.59056	3.50786	6.72359	3.73823	1.47805	1.75584	0.781431	0.00427835	4.49625	4.37116	0.20073	2.35769	2.69911	-4.41974	1	-2.97393	2		0	-8.94381	3	-4.81357	1	-5.96478	1	-10.1518	1	-2.04665	1		0		0	-9.34611	1	-10.9415	2
samp_41	2.73089	-8.86097	-5.59003	-5.83467	-18.6402	-6.91649	-15.9584	-6.20775	-5.70919	-5.88662	-5.73703	-5.55807	-6.05378	2.97437	6.53898	3.56734	1.45618	1.86881	0.801377	0.0252118	4.53328	4.39968	0.269689	2.46153	2.97022		0		0	-5.33462	1	-8.20313	2	-4.59969	1	-5.6968	1	-9.28785	1	-2.04599	1	-10.167	3	-4.36678	2	-8.55345	1		0
samp_42	2.81282	-6.95576	-5.68406	-7.02345	-18.6401	-6.90052	-15.9586	-6.20771	-5.59949	-5.82952	-5.70421	-6.12694	-6.02562	3.36206	6.27762	3.70733	1.57363	1.71402	0.697347	-0.111491	4.47518	4.42628	0.164898	2.38712	2.97544	-4.46762	1	-3.06264	1	-5.60509	1		0	-4.85381	4	-5.97502	1	-9.91823	1	-2.17512	2	-10.7921	1	-4.61384	2		0		0
samp_43	2.71516	-7.44642	-5.28635	-7.02051	-18.6427	-7.15933	-15.9615	-6.20701	-5.79544	-5.79066	-16.053	-5.82826	-6.02169	3.35661	6.8376	3.80424	1.54577	1.69294	0.739632	0.0326153	4.61221	4.4016	0.27477	2.42901	2.94964	-4.35656	2	-2.94239	2		0		0		0		0	-9.69425	1	-2.04089	1	-10.6142	2	-4.5011	1	-8.86849	1		0
samp_44	2.74935	-6.63494	-5.56283	-6.63242	-18.6402	-7.0632	-15.9585	-6.20769	-5.72397	-5.84055	-5.7147	-5.69203	-6.64771	3.38796	6.56385	4.03715	1.30213	1.72226	0.720716	0.0098716	4.61739	4.37306	0.293634	2.48152	2.96774	-4.40835	1		0	-5.55351	1		0	-4.79657	2	-5.92641	1		0		0		0	-4.55416	1	-9.10952	1	-10.6803	1
samp_45	2.71026	-6.68097	-5.40927	-7.70765	-18.6443	-6.80071	-15.9733	-6.20386	-5.77206	-5.77519	-5.72811	-6.15839	-6.72798	3.37334	6.69375	3.97906	1.4095	1.7211	0.753551	-0.154303	4.55792	4.42908	0.225417	2.39108	2.87232	-4.35935	2		0		0	-8.63946	2		0	-5.87776	2	-9.89481	2		0		0	-4.50456	1		0	-10.6112	1
samp_46	2.74747	-6.91669	-5.75672	-6.25421	-18.6437	-6.89783	-15.9759	-6.78385	-5.66309	-5.92187	-5.73538	-6.33945	-6.35159	3.2245	6.4295	3.88071	1.4526	1.84057	0.760832	0.0090847	4.5923	4.41146	0.235485	2.35942	2.94435	-4.34261	2	-2.95478	2		0	-8.52036	1		0	-5.8422	2	-9.75196	1		0	-10.6247	1		0	-8.91342	1	-10.4211	2
samp_47	2.76798	-6.88816	-5.39081	-7.81116	-18.6402	-7.40658	-15.959	-6.2076	-5.97068	-5.87458	-5.73743	-5.97991	-6.14715	3.38666	6.65754	3.7616	1.31674	1.66597	0.802513	0.00701929	4.50805	4.24747	0.236133	2.38069	3.02144	-4.42764	1		0		0		0		0		0	-9.91101	3	-2.1139	1		0		0	-9.05841	1	-10.6078	2
samp_48	2.7174	-6.98165	-5.46475	-6.89395	-18.6401	-7.43362	-15.9587	-6.20775	-5.7146	-5.80112	-5.72419	-5.71919	-6.01882	3.44888	6.6137	3.82237	1.40214	1.72288	0.76153	0.00393153	4.54603	4.36859	0.162691	2.34819	2.95778	-4.39419	1	-2.96258	3		0		0	-4.78381	1	-5.91601	2	-9.88734	1	-2.04548	1		0	-4.53924	1	-9.03008	1	-10.5829	2
samp_49	2.70368	-7.07406	-5.68515	-6.63212	-18.6401	-7.25793	-15.9588	-6.2082	-5.47702	-5.89336	-5.74225	-5.68181	-5.76521	3.2078	6.57697	3.97997	1.3051	1.7194	0.722339	0.0187957	4.63349	4.38892	0.317657	2.43917	3.01141	-4.28783	1	-2.8983	1	-5.41895	1	-8.43768	2	-4.67119	1	-5.78696	2	-9.65761	1	-2.02121	1	-10.5456	2		0		0	-10.3023	3
samp_50	2.78484	-6.51869	-5.69135	-6.08802	-18.6401	-7.52345	-15.9587	-6.20805	-5.48288	-5.88605	-5.70618	-6.56026	-5.62034	3.46606	6.57756	3.76907	1.40705	1.69665	0.682081	0.0439669	4.68351	4.39375	0.247349	2.35063	2.83278	-4.47754	3	-3.04866	1	-5.62833	2		0	-4.86785	1	-6.00326	1		0	-2.1379	1	-10.9093	1		0	-9.24365	2	-10.8303	1
samp_51	2.63909	-6.16022	-5.33615	-6.63331	-18.6434	-7.05078	-15.96	-6.20863	-5.399	-5.88142	-16.792	-6.15616	-5.98191	3.53353	6.8848	3.94327	1.3578	1.69054	0.742485	-0.0318509	4.71535	4.38524	0.259652	2.43333	3.00271	-4.34032	1	-2.88259	2	-5.51079	1	-8.8649	1	-4.73559	3	-5.89264	1	-10.0826	1	-1.94097	2		0	-4.48542	1		0		0
samp_52	2.71529	-6.70302	-5.63308	-6.06285	-18.6509	-6.86949	-15.9813	-5.99407	-5.54089	-5.92555	-5.72444	-5.49942	-6.37474	3.3988	6.55273	3.77868	1.51509	1.95783	0.732728	-0.00689245	4.56892	4.3032	0.191077	2.4967	2.86692	-4.37432	3	-2.95126	1	-5.52171	2	-8.65744	1	-4.76305	1	-5.89468	3		0		0	-10.7593	1		0		0	-10.6332	1
samp_53	2.79131	-6.96973	-5.50612	-6.06173	-18.8075	-7.03715	-15.986	-4.90531	-5.75848	-6.00542	-5.7078	-5.83265	-6.24585	3.22608	6.3487	4.15359	1.39014	1.7626	0.708923	0.0634682	4.49514	4.32787	0.230079	2.47523	2.86793	-4.39101	1	-3.00787	1		0	-8.55556	1	-4.77408	1		0	-9.78432	1	-2.14256	1	-10.6623	1	-4.53682	3	-8.94705	2		0
samp_54	2.77357	-6.91119	-5.88515	-6.58755	-18.6401	-7.06017	-15.9586	-6.20877	-5.77869	-5.98386	-5.81054	-5.38092	-6.00509	3.51297	6.4061	3.78775	1.40757	1.95742	0.778966	0.0346722	4.54572	4.41467	0.292722	2.46631	2.98848		0	-3.04237	3		0		0		0		0		0	-2.12218	1	-10.8802	1	-4.6266	1	-9.15323	1	-10.729	1
samp_55	2.77428	-6.84312	-5.65067	-5.78128	-18.6549	-7.10882	-15.985	-6.20952	-5.59931	-5.87985	-5.73892	-5.73929	-6.21652	3.38465	6.55373	4.06082	1.49508	1.55037	0.777884	0.0575002	4.50506	4.38569	0.300663	2.47369	3.06139	-4.43398	2	-3.0202	3		0		0	-4.82141	2		0	-9.92727	1	-2.12249	1		0		0	-9.0748	1	-10.6287	1
samp_56	2.65846	-7.11633	-5.75251	-6.21899	-18.6434	-4.64563	-15.9675	-6.20745	-5.77088	-5.87923	-16.5987	-5.65174	-5.99418	3.33625	6.52863	4.11026	1.28342	1.79882	0.77477	0.0107048	4.60917	4.35226	0.222164	2.45894	2.96989	-4.28677	2	-2.87014	1		0		0		0	-5.79984	1	-9.70206	1	-1.96325	2	-10.5938	1	-4.43086	2	-8.8595	1	-10.3621	2
samp_57	2.74213	-7.07423	-5.84097	-5.79119	-18.6416	-6.93219	-15.9617	-6.20691	-5.65528	-5.89363	-5.16916	-6.35989	-6.00436	3.19026	6.53239	4.03174	1.44298	1.55186	0.746606	-0.0323778	4.651	4.38505	0.194255	2.36685	2.93687	-4.32295	1	-2.94062	1		0	-8.46511	3	-4.70555	1	-5.81858	2		0	-2.07351	2	-10.5706	1		0		0		0
samp_58	2.69913	-6.67521	-5.5178	-6.1361	-18.6403	-7.97106	-15.9586	-6.20734	-5.53664	-5.84738	-5.71659	-6.01692	-6.01515	3.5163	6.75893	4.16234	1.30799	1.60347	0.687942	-0.0242344	4.67946	4.3639	0.294187	2.44775	3.01236	-4.39911	1	-2.95207	1		0		0	-4.79157	1	-5.93378	1	-10.0075	1	-2.02133	1		0	-4.54427	1	-9.15046	1	-10.7412	2
samp_59	2.68532	-7.57635	-5.48975	-6.92545	-18.6418	-6.82528	-15.9621	-6.20743	-5.75119	-5.99963	-15.5434	-6.02051	-6.62297	3.31696	6.61935	3.97897	1.22734	1.72051	0.734155	-0.0102558	4.64049	4.48056	0.246885	2.46682	2.96525		0	-2.89854	1	-5.44657	2	-8.41727	1		0	-5.81471	3	-9.60698	1	-1.99922	2	-10.5318	1	-4.45265	1	-8.79374	1		0
samp_60	2.696	-7.51066	-5.659	-5.86322	-18.6422	-6.89154	-15.962	-6.20972	-5.46683	-5.95481	-16.5553	-6.24072	-6.72226	3.4959	6.54471	4.03868	1.44299	1.87839	0.748957	-0.0642966	4.73841	4.28726	0.373723	2.31749	2.89902	-4.38599	2	-2.9441	3	-5.53836	1		0	-4.77654	2	-5.90939	2		0		0	-10.6935	1	-4.53039	1	-8.92851	1		0
samp_61	2.70121	-6.2878	-5.39187	-7.79008	-18.6401	-7.40953	-15.9588	-6.20681	-5.5369	-5.80226	-5.73256	-5.50749	-6.23111	3.51932	6.88752	3.78723	1.32073	1.81436	0.703166	0.120439	4.63848	4.49075	0.252168	2.50795	2.81037	-4.40456	1	-2.95579	2	-5.5679	1	-8.86845	1		0	-5.94714	1	-10.1046	2	-2.02457	1		0	-4.55039	1	-9.27949	2	-10.8725	1
samp_62	2.69486	-6.56962	-5.40644	-6.48875	-18.6624	-6.96255	-16.0163	-5.22581	-5.53932	-5.81871	-5.71344	-6.49633	-6.58322	3.23026	6.69194	3.88502	1.46804	1.87353	0.784779	0.0564722	4.56433	4.443	0.209742	2.37237	3.00117		0		0		0	-8.54768	1	-4.67307	1	-5.79547	1		0	-2.01033	2		0	-4.43333	2	-8.94938	2	-10.4978	2
samp_63	2.70988	-6.23213	-5.52565	-6.61933	-18.6426	-6.92171	-15.957	-6.20633	-5.65707	-5.90917	-14.2158	-5.49267	-6.94866	3.59961	6.52979	3.76657	1.43847	1.77866	0.714258	-0.0610707	4.69165	4.42902	0.211346	2.50193	2.75303		0	-2.97919	1		0		0		0		0	-10.1964	1	-2.03649	2		0	-4.58929	3		0	-10.9758	1
samp_64	2.76256	-6.37106	-5.54258	-6.56422	-18.6477	-7.43298	-15.9564	-6.2077	-5.69859	-6.01175	-5.75815	-5.55934	-6.42448	3.37199	6.57004	3.84197	1.62929	1.47279	0.640168	-0.0090289	4.63932	4.37615	0.220846	2.46453	2.67967	-4.41811	1	-3.00417	3	-5.56367	2	-8.77987	1		0	-5.93826	1		0	-2.10679	1		0	-4.56445	2	-9.188	2		0
samp_65	2.74755	-6.61813	-5.36906	-6.22981	-18.6506	-7.45762	-15.9629	-5.46802	-5.61104	-5.92023	-5.72552	-5.96421	-6.11313	3.15525	6.63736	3.62864	1.44285	1.73247	0.68676	0.0618599	4.6109	4.37944	0.164285	2.46115	2.96333		0		0		0	-8.53531	2		0	-5.81336	2	-9.76734	1		0		0		0		0	-10.4633	2
samp_66	2.68726	-7.2125	-5.67603	-7.15144	-18.6402	-7.30168	-15.959	-6.2064	-5.63288	-5.80506	-5.72157	-5.75243	-5.65236	3.19953	6.66057	3.74072	1.46257	1.77882	0.788504	-0.0329862	4.65005	4.48989	0.29423	2.38317	2.99723	-4.26635	1		0	-5.39706	1	-8.39474	1	-4.64951	2	-5.76465	2	-9.60286	1		0	-10.5024	1	-4.41077	2	-8.77793	1	-10.2253	1
samp_67	2.78257	-7.57788	-5.82975	-6.47563	-18.6448	-7.39054	-16.0146	-6.20683	-5.4851	-5.97028	-5.708	-5.98375	-6.28467	3.15257	6.33336	3.78041	1.25087	1.72002	0.777983	0.0500764	4.63443	4.30332	0.292132	2.41095	2.93554		0	-2.98014	2	-5.47332	1	-8.41882	2	-4.73209	1	-5.83853	2	-9.58941	1		0	-10.5058	2	-4.49651	1		0		0
samp_68	2.71867	-6.87495	-5.51051	-7.02723	-18.6598	-6.78506	-15.9857	-12.8507	-5.54566	-5.70263	-5.73522	-5.74203	-6.00737	3.31709	6.59491	3.98594	1.45692	1.67867	0.703424	-0.0252358	4.6196	4.40576	0.30398	2.42727	2.91553		0		0		0	-8.56229	2	-4.73298	3		0	-9.80783	1		0		0		0	-8.96084	2		0
samp_69	2.70868	-7.10692	-5.54872	-6.24876	-18.6427	-6.54789	-15.9651	-4.98604	-5.68116	-5.76763	-5.70504	-5.76431	-6.43502	3.09122	6.56724	3.9655	1.37783	1.85116	0.746067	-0.109007	4.60673	4.3893	0.2558	2.45743	2.95339	-4.24718	1		0		0	-8.36426	4	-4.62787	2	-5.73657	1	-9.56707	2		0		0		0	-8.74652	1	-10.1882	1
samp_70	2.73084	-6.82352	-5.4717	-6.63895	-18.6439	-7.32014	-15.982	-6.20764	-5.52278	-6.05349	-5.71101	-5.95926	-6.38455	3.4077	6.67737	3.90104	1.23709	1.86549	0.794374	-0.0272475	4.68438	4.26739	0.362151	2.37805	2.92169	-4.39448	1		0	-5.54089	1	-8.64938	1		0		0		0	-2.06352	1		0	-4.53988	6		0	-10.6148	2
samp_71	2.70078	-5.94091	-5.62142	-6.34736	-18.6402	-7.1045	-15.9584	-6.20772	-5.33868	-5.93824	-5.74632	-5.58705	-6.02409	3.62307	6.43506	3.64583	1.38697	1.56378	0.800303	0.000815218	4.71883	4.35312	0.33576	2.46355	2.86921	-4.44335	3		0		0	-9.0924	1	-4.84207	3	-6.01003	1	-10.2688	1		0		0	-4.59016	1	-9.483	2		0
samp_72	2.76279	-6.88951	-5.45658	-7.24314	-18.6559	-6.49416	-15.9747	-6.20796	-5.43216	-5.83675	-6.01942	-5.74106	-5.87475	3.52913	6.61514	3.45268	1.43517	1.59429	0.675687	0.0268168	4.59545	4.31147	0.161386	2.45305	3.05211	-4.47449	2	-3.03187	1	-5.629	2		0	-4.86611	1		0	-10.0254	1	-2.10755	1		0		0		0	-10.7422	2
samp_73	2.66048	-7.40916	-5.72782	-7.07866	-18.6648	-47.9791	-16.0296	-11.4482	-5.73497	-5.92709	-68.2376	-5.62795	-6.00075	3.01842	6.60883	4.10783	1.51541	1.54516	0.828383	-0.0381464	4.70022	4.40641	0.258395	2.4177	2.98247		0	-2.80223	1	-5.28492	1	-8.23518	2		0		0		0	-1.95219	1	-10.3116	2	-4.30933	3		0	-9.96853	2
samp_74	2.73057	-7.29238	-5.52014	-7.323	-18.6402	-6.85774	-15.9618	-6.20759	-5.57164	-5.82743	-7.40318	-5.86631	-5.91654	3.23355	6.51514	3.82436	1.27606	1.8434	0.823802	-0.0025228	4.69938	4.35862	0.255056	2.46025	2.78972		0	-2.93607	1	-5.45757	2	-8.44802	1	-4.7103	2	-5.82499	1		0	-2.05905	1	-10.5595	1	-4.47179	1	-8.82997	2		0
samp_75	2.72083	-6.3327	-5.60293	-6.86407	-18.6415	-6.59676	-15.967	-6.20874	-5.71628	-5.81411	-15.1315	-5.59531	-6.00898	3.39854	6.58893	4.06028	1.39357	2.00081	0.768771	0.0518808	4.40426	4.45041	0.211474	2.46931	2.94569	-4.382	1		0	-5.53255	1	-8.77158	1	-4.77166	2	-5.90842	3	-10.0094	1		0		0	-4.52791	1		0	-10.7627	2
samp_76	2.7452	-6.94183	-5.38491	-7.0313	-18.6433	-6.51851	-15.9602	-5.53264	-5.73601	-5.93174	-5.16054	-5.64723	-5.38388	3.38913	6.69183	3.88239	1.54771	1.73765	0.748423	0.0741381	4.47047	4.33376	0.296343	2.41175	2.9748	-4.40315	1		0	-5.54644	1	-8.62402	1	-4.79085	2	-5.91755	2		0	-2.08273	3	-10.7479	1	-4.54857	2		0	-10.5674	2
samp_77	2.71292	-6.89271	-5.63495	-6.54119	-18.6544	-6.49615	-15.9665	-6.20767	-5.49843	-5.9636	-5.77374	-5.68199	-6.29409	3.37207	6.52961	3.70761	1.28176	1.99226	0.675564	0.0157825	4.6191	4.38236	0.215928	2.47635	2.72907		0	-2.94316	3	-5.5051	2	-8.59051	2	-4.74879	3		0		0	-2.03844	1		0	-4.50613	2	-8.99118	1	-10.5368	1
samp_78	2.69615	-7.18703	-5.47676	-7.09984	-18.7908	-6.8201	-16.2261	-5.18366	-5.6117	-5.74953	-5.71661	-5.64851	-6.03588	3.51388	6.61963	3.80022	1.46321	1.56526	0.799265	-0.0846284	4.55523	4.54687	0.197842	2.43292	2.91102	-4.39323	3	-2.9475	2		0		0	-4.78469	1	-5.92127	2		0	-2.01696	1	-10.7624	1	-4.53782	3		0	-10.5443	1
samp_79	2.7175	-6.52359	-5.69556	-6.62036	-18.7773	-7.12931	-16.0382	-102.437	-5.55677	-5.83736	-5.71213	-5.71548	-5.96333	3.29107	6.48012	3.90741	1.36276	1.80134	0.797255	0.0467343	4.43797	4.37102	0.203188	2.43603	2.87313	-4.33676	2	-2.93319	1	-5.47681	1		0	-4.72297	2	-5.84902	2		0	-2.04322	2		0	-4.48225	1	-9.03217	3	-10.5936	1
samp_80	2.68551	-5.56999	-5.46768	-6.60374	-18.6401	-7.58039	-15.9585	-6.34258	-5.63531	-5.99518	-5.71131	-5.89528	-6.01085	3.649	6.80924	4.07614	1.33433	1.72761	0.767337	-0.0267355	4.6533	4.30189	0.222724	2.44271	2.91888	-4.43925	2	-2.95868	2	-5.63225	1	-9.23526	3	-4.84158	1		0		0		0		0	-4.58723	2		0		0
samp_81	2.71477	-7.85932	-5.58707	-5.79674	-18.6401	-5.49962	-15.9585	-6.21274	-5.6044	-5.88084	-5.74517	-5.91565	-5.97512	3.45368	6.5717	4.02299	1.45117	1.77721	0.752378	0.0907521	4.64333	4.43129	0.168967	2.38976	2.80626		0	-2.95959	4	-5.53785	1		0		0	-5.90707	1	-9.67453	1	-2.0416	1	-10.6144	2	-4.53577	3		0		0
samp_82	2.72414	-7.09509	-5.53887	-6.50276	-18.6854	-8.62788	-16.0018	-6.20884	-5.76164	-5.93262	-5.71062	-5.64339	-6.161	3.24279	6.56867	3.80232	1.39073	1.52861	0.79704	-0.121133	4.69825	4.37583	0.135122	2.46074	2.84108	-4.32378	1		0		0	-8.47714	2		0	-5.82457	1	-9.70001	2	-2.05052	1	-10.5899	1	-4.46872	3	-8.86554	1		0
samp_83	2.6654	-7.13012	-5.5901	-6.91816	-18.6401	-6.81031	-15.9588	-6.20475	-5.44868	-5.9011	-5.72238	-6.09516	-5.98623	3.23797	6.66016	4.08496	1.36862	1.77007	0.781047	-0.0797047	4.76122	4.35247	0.233415	2.45091	2.97043	-4.25732	2		0		0	-8.40932	2	-4.64167	2	-5.76083	6		0	-1.96983	1	-10.5222	1	-4.40152	2		0	-10.2706	1
samp_84	2.70796	-7.01098	-5.52574	-6.80651	-18.6573	-7.78907	-15.949	-6.20831	-5.92743	-6.02823	-5.70555	-5.79926	-6.73763	3.28335	6.63999	3.9838	1.42641	1.74836	0.729663	-0.0837062	4.50532	4.31456	0.261382	2.4927	2.88633	-4.32178	3	-2.91951	2	-5.45845	2	-8.50189	1		0		0		0	-2.02962	1	-10.6174	2	-4.46661	1		0	-10.4019	3
samp_85	2.78522	-6.23111	-5.59029	-7.05147	-18.6454	-6.82553	-15.9712	-5.13013	-5.53777	-5.89745	-25.0098	-5.97096	-5.93254	3.4084	6.51784	3.84464	1.3836	1.70164	0.753738	-0.106232	4.61676	4.27471	0.203604	2.47085	2.84675		0	-3.03906	3		0	-8.87816	2	-4.84723	1	-5.98337	1		0		0		0	-4.60467	1	-9.28455	1		0
samp_86	2.74119	-6.98463	-5.90226	-6.89901	-18.649	-6.79108	-16.0178	-5.18288	-5.74051	-5.85929	-5.73261	-5.6879	-5.92315	3.36368	6.3666	3.68372	1.46678	1.94298	0.787175	-0.143044	4.61123	4.3215	0.183886	2.35149	2.90814	-4.38904	1	-2.97577	1	-5.53028	1	-8.59379	1		0	-5.90078	1		0	-2.07678	1	-10.7175	1	-4.53436	1		0	-10.5224	1
samp_87	2.69646	-6.84165	-5.37107	-7.2778	-18.6404	-6.93864	-15.9573	-6.20763	-5.58443	-5.80269	-5.41889	-6.10508	-6.614	3.54164	6.83749	3.96013	1.54353	1.70366	0.673367	0.0522766	4.68682	4.27785	0.149645	2.39377	2.75563	-4.40445	1	-2.95275	2	-5.56469	1		0		0	-5.93972	1	-9.98295	1	-2.01788	1	-10.8364	1	-4.54938	1	-9.11805	1	-10.7057	2
samp_88	2.72476	-6.48603	-5.58939	-6.36056	-18.7282	-6.5323	-15.9983	-5.12323	-5.71098	-5.96566	-5.70938	-6.18726	-6.55596	3.36081	6.53956	4.02784	1.45627	1.69107	0.810874	0.0882588	4.55885	4.41568	0.226277	2.41557	2.8221	-4.37157	1	-2.95592	1	-5.51701	1	-8.69829	2	-4.75958	4	-5.89078	1		0		0		0		0	-9.10631	1	-10.6798	3
samp_89	2.7446	-7.19472	-5.53512	-6.62667	-18.6448	-6.50574	-15.9588	-12.6614	-5.68	-5.91181	-5.1508	-6.19343	-6.34446	3.26227	6.62456	3.75442	1.33729	1.98805	0.747043	-0.0401441	4.56865	4.37504	0.203982	2.35631	2.54915	-4.35354	1	-2.95923	2		0		0		0	-5.85404	1	-9.71179	2	-2.07919	2	-10.6106	1		0		0		0
samp_90	2.73935	-7.2378	-5.45463	-6.64045	-18.6447	-6.97344	-15.9704	-6.20727	-5.66964	-5.85501	-5.70904	-5.95328	-6.26427	3.25803	6.64685	4.0508	1.39131	1.62683	0.696726	0.0152134	4.68234	4.4281	0.144597	2.42343	2.92871	-4.34603	1		0	-5.47826	3	-8.47973	1		0	-5.84618	1	-9.69319	1		0	-10.5955	1	-4.49104	3		0	-10.3216	1
samp_91	2.70187	-7.07956	-5.31984	-5.94628	-18.6635	-7.08613	-15.9498	-5.12995	-5.58661	-5.88798	-5.7193	-5.90529	-6.36952	3.38508	6.68833	4.19749	1.24134	1.61759	0.743373	-0.0332027	4.6161	4.39694	0.220082	2.46761	2.88595	-4.35317	1		0	-5.49773	1		0	-4.74099	3	-5.86852	1	-9.79377	2	-2.02343	1	-10.6812	1		0	-8.94511	1	-10.467	1
samp_92	2.79163	-6.52804	-5.60324	-6.64799	-18.6515	-6.64091	-15.9533	-6.20507	-5.61789	-6.08421	-47.0777	-5.47	-6.53914	3.32974	6.4438	4.01081	1.25516	1.64031	0.679862	0.0536621	4.50714	4.18724	0.332206	2.51657	2.71448		0	-3.03091	1	-5.57245	1	-8.72973	2		0	-5.94468	1		0	-2.14585	3		0		0	-9.13609	1	-10.7031	2
samp_93	2.728	-6.96161	-5.2337	-6.367	-18.6401	-6.62518	-15.9587	-6.34451	-5.89443	-5.83809	-5.71331	-6.26846	-6.09599	3.36108	6.86389	3.82963	1.39711	1.63835	0.764105	-0.0181019	4.61112	4.48525	0.298995	2.37788	2.76119	-4.37345	1	-2.95924	1		0	-8.58349	1	-4.7606	2	-5.88608	1	-9.831	1		0	-10.7056	1	-4.51866	2	-8.98144	1		0
samp_94	2.69335	-7.65008	-5.57599	-6.15513	-18.6402	-7.25869	-15.9584	-6.20432	-5.56535	-5.74605	-5.73075	-5.82722	-6.05377	3.21951	6.63473	4.13598	1.32804	1.86128	0.669819	-0.0528317	4.6192	4.34834	0.105551	2.44355	2.7424	-4.28007	2	-2.88808	1	-5.41049	2	-8.36082	2	-4.66325	2	-5.77706	2	-9.53252	1		0	-10.4542	2		0		0		0
samp_95	2.73496	-7.45013	-5.44873	-7.4483	-18.6464	-7.0756	-15.9629	-6.20768	-5.76999	-5.91622	-5.14247	-5.58035	-7.69274	3.33721	6.66639	3.8234	1.44648	1.59679	0.757992	-0.00732017	4.56738	4.31711	0.280254	2.48236	2.72332	-4.37117	1	-2.9627	1	-5.5086	2	-8.49453	1	-4.75697	2	-5.87693	1		0	-2.06762	2	-10.6183	1		0		0		0
samp_96	2.71216	-7.07342	-5.47787	-6.21069	-18.8214	-7.62822	-16.0228	-19.2706	-5.63289	-5.83465	-5.72678	-6.41856	-5.84884	3.23578	6.7128	3.88945	1.33641	1.67094	0.655749	0.0148189	4.63295	4.41131	0.308494	2.4081	2.96182		0	-2.91454	2	-5.44064	2	-8.46422	2		0	-5.80903	2		0		0	-10.5757	1	-4.45282	3		0	-10.3373	2
samp_97	2.75505	-6.94787	-5.6306	-6.63125	-18.6491	-6.83358	-15.9981	-5.18916	-5.76037	-6.07648	-5.34446	-6.04264	-6.22919	3.40714	6.4805	3.72041	1.50491	1.65499	0.866257	0.0638052	4.62329	4.4069	0.348073	2.45899	2.80552		0	-3.00089	1		0		0	-4.80891	2	-5.93624	1		0	-2.09643	2		0		0		0		0
samp_98	2.73738	-8.11039	-5.55755	-5.99768	-18.6401	-7.83981	-15.9586	-6.20682	-5.71511	-5.96879	-5.70438	-5.86275	-5.98154	3.41601	6.59805	3.91184	1.33017	1.79852	0.765826	-0.0465794	4.6099	4.24671	0.422245	2.43504	2.86594	-4.40246	2		0	-5.5441	1	-8.47741	1	-4.78983	3	-5.91203	1		0		0	-10.562	2	-4.54715	2	-8.84319	1		0
samp_99	2.70882	-7.6084	-5.36207	-6.6052	-18.6401	-7.46178	-15.9589	-6.20671	-5.69521	-5.99138	-5.76765	-5.39505	-6.31739	3.2482	6.67487	3.91434	1.36011	1.5549	0.814448	-0.023592	4.66155	4.48642	0.184453	2.47989	2.97017	-4.30817	2		0		0	-8.39723	1		0	-5.80688	1	-9.57565	2	-2.02946	1	-10.4979	3	-4.45265	1		0	-10.141	1
[truncated: 544 more columns]

## Sheet: occlusion_resamp_2.5uM
run	log_F	b5H1_log_P	b5H1_weight	b5F2_log_P	b5F2_weight	b5G4_log_P	b5G4_weight	b5H3_log_P	b5H3_weight	b5H7_log_P	b5H7_weight	b5H2_log_P	b5H2_weight	b5H6_log_P	b5H6_weight	b5G9_log_P	b5G9_weight
fit	-18.8473	-2.31899	1	-0.974669	1	-4.29747	1	-4.95084	1	-1.95447	1	-2.54156	1	-1.01605	1	-4.70407	1
samp_00	-19.1751	-2.31899	2	-0.974688	1	-4.29745	1		0	-1.9545	1		0	-1.01607	3		0
samp_01	-16.8822		0		0		0	-4.95084	1	-1.95447	2	-2.54153	1	-1.01608	1	-4.70411	3
samp_02	-17.4069	-2.31899	2		0	-4.29746	2	-4.95089	1	-1.9545	2		0	-1.0161	1		0
samp_03	-1.79846		0	-0.891719	1	-4.22078	1	-4.87351	2	-1.87388	2	-2.46332	1	-0.931848	1		0
samp_04	-1.86229	-2.24487	1	-0.8966	1		0	-4.87796	2	-1.87859	1	-2.46785	2		0	-4.63215	1
samp_05	-1.35932	-2.20097	1	-0.849057	2		0	-4.83552	2		0		0	-0.888622	2	-4.59021	1
samp_06	-20.1832	-2.31899	1	-0.974689	3		0		0		0	-2.54155	2	-1.01607	1	-4.70411	1
samp_07	-16.8998	-2.319	1	-0.974731	1		0	-4.95077	1	-1.95445	1	-2.54159	1	-1.01599	2	-4.70419	1
samp_08	-19.0388	-2.31896	2	-0.974686	2		0	-4.95084	1	-1.95452	1		0		0	-4.70413	2
samp_09	-19.031	-2.31898	1	-0.97469	2	-4.29745	1	-4.95087	1		0		0	-1.01608	1	-4.70411	2
samp_10	-18.4018		0	-0.974713	1	-4.29746	2	-4.95087	1	-1.95451	1	-2.54155	2		0	-4.70413	1
samp_11	-17.6711	-2.31901	1		0	-4.29741	2		0	-1.95455	2		0	-1.01604	1	-4.7041	2
samp_12	-18.8412	-2.31899	1	-0.974689	3	-4.29744	1	-4.95087	1		0	-2.54155	1		0	-4.70411	1
samp_13	-16.4251	-2.31898	1	-0.974687	1	-4.29745	1	-4.95087	1	-1.9545	1		0	-1.01607	1	-4.70411	2
samp_14	-16.7975	-2.31899	1	-0.974693	1	-4.29745	2	-4.95087	1	-1.9545	1	-2.54154	1		0	-4.70411	1
samp_15	-17.7246	-2.31895	1	-0.974692	1	-4.29748	1	-4.95083	1	-1.9545	1	-2.5416	2	-1.01608	1		0
samp_16	-0.580584	-2.08628	1	-0.720076	1	-4.07493	1	-4.72712	3		0		0	-0.758093	1	-4.48295	1
samp_17	-18.1557	-2.31898	2	-0.974704	2	-4.29745	2		0	-1.9545	1	-2.54154	1		0		0
samp_18	-19.6701	-2.319	1		0	-4.29745	1		0	-1.95451	2		0	-1.01607	1	-4.70411	3
samp_19	-19.7612	-2.31898	2		0	-4.29744	1		0	-1.9545	1	-2.54155	2		0	-4.70411	2
samp_20	-19.0482	-2.31888	2	-0.974694	1	-4.29735	1	-4.95094	1	-1.95444	1		0	-1.0161	2		0
samp_21	-16.3634	-2.31899	1	-0.974682	2	-4.29745	1	-4.95086	1		0	-2.54153	2	-1.01607	1		0
samp_22	-17.9435	-2.31895	1	-0.974633	1	-4.29741	1		0	-1.95453	2	-2.54161	1	-1.01606	2		0
samp_23	-0.188973		0		0		0	-4.6477	4	-1.6237	1	-2.22602	1		0	-4.40426	2
samp_24	-2.47253		0		0	-4.25692	1	-4.90994	2	-1.91215	2	-2.50034	2		0	-4.66372	1
samp_25	-17.5807	-2.31902	2	-0.974649	1	-4.29742	1		0	-1.9545	1	-2.54165	1	-1.01611	2		0
samp_26	-18.6472	-2.31899	1	-0.974697	3	-4.29745	1		0	-1.9545	1	-2.54155	1		0	-4.70411	1
samp_27	-1.93715	-2.24991	1	-0.902034	1		0	-4.88287	2	-1.88377	2		0	-0.942312	1	-4.63699	1
samp_28	-18.7693		0	-0.974766	1		0		0	-1.95451	4		0	-1.01607	1	-4.70412	2
samp_29	-17.8933	-2.31899	1	-0.974687	2		0		0		0	-2.54155	1	-1.01607	3	-4.70411	1
samp_30	-17.8742		0	-0.974685	1		0		0	-1.95451	2	-2.54155	1	-1.01606	2	-4.70411	2
samp_31	-19.5345	-2.31899	1	-0.974674	1		0	-4.95087	1	-1.95451	3	-2.54155	1	-1.01607	1		0
samp_32	-18.6586	-2.31898	1		0	-4.29743	2	-4.95088	1	-1.95449	1		0	-1.01607	2	-4.70409	1
samp_33	-19.9237	-2.31899	1		0	-4.29745	1		0	-1.9545	3		0	-1.01607	2	-4.70411	1
samp_34	-19.1584	-2.31898	1	-0.974687	4	-4.29744	1	-4.95087	1	-1.9545	1		0		0		0
samp_35	-18.3348		0	-0.974689	1	-4.29745	3		0	-1.9545	1	-2.54155	2		0	-4.70411	1
samp_36	-17.8451	-2.31899	2		0	-4.29745	1		0	-1.9545	4	-2.54155	1		0		0
samp_37	-18.3573		0	-0.974702	1	-4.29745	1	-4.95088	1	-1.9545	1	-2.54156	1	-1.01607	3		0
samp_38	-19.0404		0	-0.974662	1	-4.2974	2		0		0	-2.54157	1	-1.01606	1	-4.70414	3
samp_39	-16.5651		0		0		0		0	-1.95449	4		0	-1.01606	2	-4.70412	2
samp_40	-0.43881	-2.05749	1	-0.686639	1		0	-4.70046	3	-1.68426	1	-2.28271	1	-0.724291	1		0
samp_41	-1.2804	-2.19225	2		0		0	-4.82715	2		0		0	-0.87892	4		0
samp_42	-18.193	-2.31899	1	-0.974688	1		0		0	-1.9545	3	-2.54155	1	-1.01607	1	-4.70411	1
samp_43	-18.7347	-2.31898	2		0	-4.29745	3		0	-1.9545	1	-2.54155	2		0		0
samp_44	-17.3536	-2.31898	3	-0.974701	1	-4.29746	2	-4.95087	1		0		0	-1.01608	1		0
samp_45	-19.505		0	-0.974669	1	-4.29743	1	-4.95078	1	-1.95446	1		0		0	-4.70411	4
samp_46	-18.2728	-2.31892	1	-0.974691	2	-4.29743	1		0		0	-2.54151	1	-1.01608	1	-4.70407	2
samp_47	-19.4027	-2.31893	2		0		0		0	-1.95451	2	-2.54153	2	-1.01599	1	-4.70416	1
samp_48	-1.33619	-2.19847	2	-0.846315	2		0	-4.83312	2		0	-2.42187	2		0		0
samp_49	-20.8305	-2.31898	1	-0.974688	1		0		0	-1.9545	1	-2.54155	1	-1.01607	2	-4.70411	2
samp_50	-17.4993	-2.31899	1	-0.974684	1		0	-4.95087	1	-1.9545	1	-2.54155	2		0	-4.70411	2
samp_51	-18.4147	-2.31899	1	-0.974689	1	-4.29744	2		0	-1.95451	1	-2.54154	1	-1.01607	2		0
samp_52	-1.42762	-2.20809	1	-0.856831	1	-4.18984	1	-4.84236	2		0	-2.43139	1	-0.896499	2		0
samp_53	-2.05942	-2.25746	2		0		0	-4.89024	2	-1.89152	1	-2.48036	2		0	-4.64427	1
samp_54	-18.221	-2.31901	1	-0.974687	1	-4.29746	2		0		0	-2.54156	1		0	-4.7041	3
samp_55	-2.14659		0	-0.915309	1	-4.24213	1	-4.89503	2		0	-2.48523	2		0	-4.649	2
samp_56	-19.0931	-2.31899	1	-0.974688	2	-4.29744	2		0		0	-2.54155	1		0	-4.70411	2
samp_57	-1.93282		0	-0.901732	1		0	-4.8826	2	-1.88348	2	-2.47259	1	-0.942006	1	-4.63672	1
samp_58	-1.7631		0	-0.888869	1		0	-4.87094	2	-1.87115	1	-2.46069	2	-0.928961	1	-4.62522	1
samp_59	-17.217	-2.31899	3	-0.974664	1		0	-4.95087	1		0	-2.54155	2	-1.01605	1		0
samp_60	0.0220141	-1.94369	2		0		0	-4.59725	4		0	-2.17105	2		0		0
samp_61	-16.3207	-2.31898	2		0	-4.29744	2	-4.95086	1	-1.95449	1	-2.54155	1	-1.01608	1		0
samp_62	-18	-2.31901	1		0	-4.29748	1	-4.95085	1		0	-2.54156	2	-1.01602	1	-4.70411	2
samp_63	-16.2724	-2.31902	1	-0.974689	3	-4.29744	1	-4.95088	1	-1.95447	1		0	-1.01606	1		0
samp_64	-22.4788		0		0	-4.29744	2	-4.95085	1	-1.95447	2	-2.54154	1	-1.01607	1	-4.70411	1
samp_65	-2.20455	-2.26541	1	-0.918541	1	-4.24509	2	-4.89801	2	-1.89968	1		0		0	-4.65194	1
samp_66	-18.8521	-2.31897	1	-0.974682	2	-4.29744	1		0	-1.95451	1		0	-1.01606	1	-4.70411	2
samp_67	-19.5506	-2.31899	4	-0.974688	2		0		0	-1.9545	1	-2.54155	1		0		0
samp_68	-18.2237	-2.31899	2	-0.974691	1	-4.29742	3		0		0	-2.54154	1	-1.01607	1		0
samp_69	-1.7631		0	-0.888869	1		0	-4.87094	2	-1.87115	1	-2.46069	2	-0.928961	1	-4.62522	1
samp_70	-1.66518		0	-0.880486	1		0	-4.86341	2	-1.86316	1	-2.45299	1	-0.920478	2	-4.61776	1
samp_71	-17.951	-2.31901	1	-0.974716	2	-4.29744	1	-4.95088	1	-1.9545	1		0	-1.01606	1	-4.70409	1
samp_72	-19.0322	-2.31899	1		0	-4.29744	1	-4.95087	1	-1.95451	1	-2.54155	1	-1.01607	1	-4.70411	2
samp_73	-18.8585	-2.31898	2	-0.974682	1	-4.29744	1		0	-1.95451	1	-2.54155	3		0		0
samp_74	-15.6111		0	-0.974689	4	-4.29743	1		0		0		0		0	-4.70411	3
samp_75	-17.4918		0	-0.974684	1	-4.29745	2	-4.95087	1	-1.9545	2		0	-1.01607	2		0
samp_76	-19.264	-2.31898	1	-0.97469	2		0		0		0	-2.54156	1	-1.01606	2	-4.70411	2
samp_77	-20.158	-2.31899	1	-0.974689	1	-4.29744	3		0	-1.9545	2		0		0	-4.70411	1
samp_78	-18.6586	-2.31898	1		0	-4.29743	2	-4.95088	1	-1.95449	1		0	-1.01607	2	-4.70409	1
samp_79	-18.269	-2.31896	1		0		0	-4.95088	1	-1.95453	2	-2.54148	1	-1.01605	1	-4.70412	2
samp_80	-16.9867	-2.31904	1	-0.974675	2		0	-4.95088	1	-1.95453	1		0	-1.01606	1	-4.70411	2
samp_81	-18.4297		0	-0.974708	1		0		0	-1.95445	1	-2.54149	1	-1.01609	5		0
samp_82	-16.8237		0		0	-4.2974	2	-4.9509	1	-1.95457	3	-2.5415	1		0	-4.70412	1
samp_83	-2.09096	-2.25928	3		0	-4.23915	2	-4.89201	2	-1.89339	1		0		0		0
samp_84	-20.1538	-2.319	3	-0.974703	2	-4.29744	1		0		0	-2.54162	1	-1.01612	1		0
samp_85	-20.2966	-2.31899	2		0	-4.29745	1		0	-1.9545	1	-2.54155	1	-1.01607	2	-4.70411	1
samp_86	-0.401128	-2.04937	2	-0.67713	2		0	-4.69298	3	-1.67576	1		0		0		0
samp_87	-17.4615	-2.31898	2		0	-4.29744	2	-4.95087	1		0	-2.54157	1		0	-4.70416	2
samp_88	-18.5958	-2.31898	4		0	-4.29745	2		0	-1.95449	1	-2.54153	1		0		0
samp_89	-17.9705		0		0	-4.29742	1	-4.95086	1	-1.95451	1	-2.54155	3	-1.01607	2		0
samp_90	-18.3697	-2.31899	1	-0.974688	3		0		0	-1.9545	2		0	-1.01607	2		0
samp_91	-2.29222		0		0		0	-4.90223	2	-1.9041	1	-2.49254	2	-0.963718	1	-4.65612	2
samp_92	-16.4105	-2.31898	1	-0.974674	2	-4.29745	1	-4.95086	1		0	-2.54154	3		0		0
samp_93	-17.7246	-2.31895	1	-0.974692	1	-4.29748	1	-4.95083	1	-1.9545	1	-2.5416	2	-1.01608	1		0
samp_94	-18.1112		0	-0.974688	1	-4.29744	1	-4.95087	1	-1.9545	1		0	-1.01607	2	-4.70411	2
samp_95	-19.2593	-2.31899	1		0	-4.29745	1		0	-1.9545	4	-2.54155	2		0		0
samp_96	-18.2018	-2.31899	2	-0.974683	1	-4.29745	2		0	-1.95451	1	-2.54155	1	-1.01606	1		0
samp_97	-18.2436	-2.31899	1	-0.974682	1		0		0	-1.9545	2		0	-1.01607	1	-4.70411	3
samp_98	-15.7881	-2.31899	1	-0.974686	4		0	-4.95087	1		0		0	-1.01606	1	-4.70412	1
samp_99	-1.25792		0	-0.836628	2		0	-4.82467	2	-1.82169	1	-2.41314	1	-0.876032	2		0

## Sheet: occlusion_resamp_5.0uM
run	log_F	b5H1_log_P	b5H1_weight	b5F2_log_P	b5F2_weight	b5G4_log_P	b5G4_weight	b5H3_log_P	b5H3_weight	b5H7_log_P	b5H7_weight	b5H2_log_P	b5H2_weight	b5H6_log_P	b5H6_weight	b5G9_log_P	b5G9_weight
fit	-16.4321	-2.29478	1	-0.850404	1	-4.40123	1	-5.07631	1	-1.92984	1	-2.53326	1	-0.917225	1	-4.84428	1
samp_00	-15.3986		0		0		0	-5.07631	1		0	-2.53325	1	-0.917237	3	-4.84428	3
samp_01	-18.4033		0	-0.850403	2		0		0	-1.92984	3	-2.53326	1		0	-4.84428	2
samp_02	-15.909		0		0	-4.40127	1	-5.07636	1	-1.92983	1	-2.53328	2		0	-4.84432	3
samp_03	-0.126211		0	-0.455232	3		0	-4.75759	3	-1.58041	1	-2.20178	1		0		0
samp_04	-19.8359	-2.2948	1	-0.850401	2		0		0	-1.92984	1	-2.53326	2	-0.917217	2		0
samp_05	-19.1301	-2.2948	2		0		0		0		0	-2.53321	2	-0.917221	1	-4.84427	3
samp_06	-18.6419	-2.2948	3	-0.850398	1		0		0	-1.92983	1	-2.53323	1		0	-4.84427	2
samp_07	-0.2701	-1.99432	2	-0.500635	1	-4.11765	1	-4.79005	3		0	-2.23684	1		0		0
samp_08	-1.17854	-2.15552	2	-0.694975	1	-4.26709	2	-4.94039	2		0		0	-0.761044	1		0
samp_09	-19.265	-2.29481	1	-0.85039	2		0		0	-1.92984	3	-2.53326	1		0	-4.84428	1
samp_10	-19.0461		0	-0.850407	1	-4.40123	3	-5.07632	1	-1.92983	1		0	-0.917231	2		0
samp_11	-1.31074		0	-0.712949	3		0	-4.95533	2	-1.80269	2		0	-0.779063	1		0
samp_12	-29.5107	-2.29479	1		0	-4.40123	1		0	-1.92984	1		0	-0.917221	3	-4.84428	2
samp_13	-17.707		0	-0.850398	1	-4.40124	2	-5.07632	1	-1.92985	1	-2.53324	1		0	-4.84427	2
samp_14	-16.1113	-2.29477	2	-0.850454	3		0	-5.07628	1	-1.92979	1		0	-0.917226	1		0
samp_15	-15.9288	-2.2948	1	-0.850406	2	-4.40124	1	-5.07631	1	-1.92985	1		0	-0.91722	1	-4.84429	1
samp_16	-16.5601		0	-0.850403	2		0	-5.07631	1		0	-2.53326	1	-0.917219	3	-4.84428	1
samp_17	-17.3893		0	-0.85039	3		0	-5.07634	1	-1.92986	2		0		0	-4.84421	2
samp_18	-15.4102	-2.29482	1	-0.850313	2	-4.40122	2	-5.07631	1		0		0	-0.91722	2		0
samp_19	-1.26861	-2.16633	2	-0.70744	1		0	-4.95073	2		0	-2.40597	2	-0.773551	1		0
samp_20	-1.25224	-2.16442	1		0	-4.27552	1	-4.94891	2		0	-2.40409	1	-0.771363	1	-4.71904	2
samp_21	-1.48704		0	-0.733868	1		0	-4.97298	2	-1.82164	2	-2.42883	2	-0.800148	1		0
samp_22	-16.7588		0	-0.850397	1	-4.40127	2	-5.07632	1		0	-2.53319	3		0	-4.84425	1
samp_23	-15.5318		0		0	-4.40126	2	-5.07629	1	-1.92985	2	-2.53326	1	-0.917217	1	-4.8443	1
samp_24	-19.875	-2.29479	3	-0.850405	1		0		0		0	-2.53326	1	-0.917219	3		0
samp_25	-17.4165	-2.29477	1	-0.850407	3	-4.40123	2	-5.0763	1		0	-2.53325	1		0		0
samp_26	-1.19132	-2.1571	1	-0.696796	1	-4.26858	1	-4.9419	2		0	-2.39686	1	-0.762883	1	-4.71215	1
samp_27	-17.4032		0	-0.850399	3		0	-5.07631	1	-1.92984	3	-2.53326	1		0		0
samp_28	-19.1238	-2.29481	2		0		0		0		0	-2.53326	3	-0.917214	3		0
samp_29	-20.0242	-2.29476	1	-0.850419	2		0		0		0	-2.53326	4	-0.917214	1		0
samp_30	-1.3148	-2.17157	2		0		0	-4.95576	2		0	-2.41115	2	-0.779595	2		0
samp_31	-14.5331		0	-0.850401	1	-4.40123	1	-5.07634	1	-1.92983	2		0		0	-4.84428	3
samp_32	-15.7064	-2.29478	2		0		0	-5.07633	1		0	-2.53327	2	-0.917231	2	-4.84428	1
samp_33	-16.1772	-2.29479	1	-0.850405	1	-4.40123	3	-5.07632	1	-1.92984	1		0	-0.917229	1		0
samp_34	-19.0817	-2.29479	1	-0.850403	1	-4.40123	2		0	-1.92984	3	-2.53326	1		0		0
samp_35	-1.71277		0		0		0	-4.99219	2	-1.8421	3	-2.44846	2		0	-4.76163	1
samp_36	-15.8336	-2.29483	1		0	-4.40121	1	-5.0763	1		0		0	-0.917201	5		0
samp_37	-17.4996	-2.29479	1		0		0	-5.07631	1	-1.92985	1	-2.53325	1	-0.917225	1	-4.84428	3
samp_38	-18.7287		0		0	-4.40123	1		0	-1.92984	2	-2.53326	1	-0.917219	2	-4.84428	2
samp_39	-15.9142		0	-0.850354	1		0	-5.07627	1		0	-2.53326	1	-0.917199	5		0
samp_40	-18.8635		0	-0.850397	1	-4.40123	3		0		0	-2.53326	1	-0.917226	1	-4.84428	2
samp_41	-18.179		0		0	-4.40123	2	-5.07631	1		0	-2.53327	1	-0.917212	1	-4.84429	3
samp_42	-15.349		0		0	-4.40124	3	-5.07633	1		0	-2.53326	1	-0.917212	2	-4.84426	1
samp_43	-15.6811	-2.29478	1	-0.850387	2	-4.40123	2	-5.07632	1	-1.92984	1		0	-0.917209	1		0
samp_44	-0.380409	-2.0197	1		0	-4.14078	1	-4.81325	3	-1.64493	2		0	-0.598263	1		0
samp_45	-19.4833	-2.29477	1	-0.850375	1	-4.40123	1		0		0	-2.53326	3	-0.917234	1	-4.84429	1
samp_46	-17.7248	-2.29479	2	-0.850402	1		0	-5.07631	1		0	-2.53326	3	-0.917218	1		0
samp_47	-18.5139		0	-0.850408	1	-4.40123	1		0	-1.92984	3	-2.53326	2		0	-4.84429	1
samp_48	-18.3702	-2.2948	2		0	-4.40123	1		0		0		0	-0.91722	4	-4.84428	1
samp_49	-0.2701	-1.99432	2	-0.500635	1	-4.11765	1	-4.79005	3		0	-2.23684	1		0		0
samp_50	-1.19132	-2.1571	1	-0.696796	1	-4.26858	1	-4.9419	2		0	-2.39686	1	-0.762883	1	-4.71215	1
samp_51	-17.1581	-2.2948	2		0		0	-5.07632	1	-1.92986	2	-2.53326	1	-0.917213	1	-4.84429	1
samp_52	-19.5034	-2.29472	2		0	-4.40126	2	-5.07634	1	-1.92983	3		0		0		0
samp_53	-1.15355	-2.15238	1	-0.691333	2		0	-4.93739	2		0	-2.3922	1	-0.75741	1	-4.70771	1
samp_54	-16.0017	-2.29479	1	-0.850406	1	-4.40123	2	-5.07631	1		0	-2.53326	1	-0.917223	1	-4.84428	1
samp_55	-18.7173	-2.2948	3	-0.850434	1	-4.40118	1		0		0	-2.53326	1	-0.917246	1	-4.84424	1
samp_56	-16.5465		0	-0.85039	1	-4.40125	3	-5.07625	1	-1.92984	1		0		0	-4.84427	2
samp_57	-19.7233	-2.29479	2	-0.8504	2	-4.40123	1	-5.07631	1	-1.92984	1	-2.53327	1		0		0
samp_58	-16.2239		0		0	-4.40124	3	-5.07635	1	-1.92982	1	-2.53329	1	-0.917212	2		0
samp_59	-16.826		0	-0.850413	2		0	-5.0763	1	-1.92985	2		0	-0.917228	2	-4.84429	1
samp_60	-15.8701	-2.29475	1	-0.850411	1	-4.4012	2	-5.07633	1	-1.92981	1	-2.53325	1		0	-4.84432	1
samp_61	-1.33861	-2.17419	2	-0.716472	1	-4.2848	1	-4.95828	2	-1.80587	1		0	-0.782619	1		0
samp_62	-17.3355	-2.29478	1		0		0	-5.07632	1	-1.92984	3		0	-0.917204	3		0
samp_63	-16.2369		0	-0.850404	2	-4.40123	1	-5.07631	1		0	-2.53326	1	-0.917227	1	-4.84428	2
samp_64	-16.8919		0	-0.85039	1	-4.40122	2	-5.07632	1		0	-2.53326	2	-0.917228	2		0
samp_65	-19.5093	-2.2948	1	-0.850405	2	-4.40123	1		0	-1.92984	2	-2.53326	1	-0.917219	1		0
samp_66	-16.0306		0	-0.850404	1	-4.40123	1	-5.07631	1		0		0	-0.917218	2	-4.84428	3
samp_67	-1.56583	-2.19682	1		0		0	-4.9801	2	-1.82924	2	-2.43611	1	-0.808488	1	-4.74973	1
samp_68	-1.12633	-2.14889	2	-0.687283	3		0	-4.93406	2		0		0		0	-4.70443	1
samp_69	-18.2978	-2.2948	2	-0.850402	1	-4.40123	1		0	-1.92984	1	-2.53326	2	-0.917219	1		0
samp_70	-15.0327		0		0		0		0		0	-2.53326	2	-0.917236	5	-4.84429	1
samp_71	-1.616	-2.20126	2		0		0	-4.9844	2	-1.83382	2	-2.4405	1	-0.813518	1		0
samp_72	-18.0553	-2.29481	2	-0.850409	3		0		0	-1.92986	2		0		0	-4.84429	1
samp_73	-16.8537		0	-0.850401	2		0	-5.07629	1	-1.92985	1	-2.53328	2	-0.917203	1	-4.84427	1
samp_74	-16.0009	-2.2948	1		0	-4.40123	1	-5.07628	1	-1.92985	3	-2.53325	1		0	-4.84427	1
samp_75	-1.39093	-2.17978	1		0		0	-4.96367	2	-1.81166	1	-2.41927	1	-0.789039	3		0
samp_76	-17.5568		0		0	-4.40128	1		0		0	-2.53323	3	-0.917202	1	-4.84429	3
samp_77	-18.698		0		0	-4.40121	4		0	-1.92985	3		0		0	-4.8443	1
samp_78	-18.8549	-2.29478	2		0	-4.40125	1	-5.07625	1		0	-2.53326	1		0	-4.84428	3
samp_79	-16.4009	-2.2948	1	-0.850408	2	-4.40122	2	-5.07632	1	-1.92985	1		0		0	-4.84427	1
samp_80	-1.34274	-2.17465	1		0	-4.28522	2	-4.95872	2	-1.80634	1		0		0	-4.7287	2
samp_81	-18.4676	-2.29482	2		0	-4.40123	3		0	-1.92984	2		0	-0.917178	1		0
samp_82	-1.28781	-2.16853	1	-0.709974	2		0	-4.95285	2	-1.80001	1	-2.40815	1	-0.776092	1		0
samp_83	-1.17784	-2.15544	1	-0.694864	1	-4.267	1	-4.94031	2		0		0	-0.760952	1	-4.71058	2
samp_84	-18.9225	-2.2948	1	-0.850395	1		0		0	-1.92984	2		0	-0.917223	3	-4.84426	1
samp_85	-17.9069	-2.29479	2	-0.850404	1		0		0		0	-2.53326	3		0	-4.84428	2
samp_86	-18.0198	-2.29479	2		0		0	-5.07631	1	-1.92985	1	-2.53326	1		0	-4.84428	3
samp_87	-19.929		0	-0.850403	2		0	-5.07631	1	-1.92984	1		0	-0.917218	4		0
samp_88	-18.5953	-2.29479	2		0		0	-5.07634	1	-1.92985	2	-2.53329	1		0	-4.84425	2
samp_89	-16.0431		0		0	-4.40124	1	-5.07634	1		0	-2.53321	3	-0.91719	2	-4.84427	1
samp_90	-1.22207	-2.16084	2	-0.701115	1	-4.27212	1	-4.94548	2		0	-2.40055	1	-0.767212	1		0
samp_91	-18.8875	-2.29479	1		0		0		0	-1.92984	4	-2.53326	2		0	-4.84429	1
samp_92	-17.6338	-2.29479	1		0	-4.40123	2	-5.0763	1	-1.92984	3		0	-0.917223	1		0
samp_93	-18.051	-2.2948	3	-0.850395	1	-4.40124	1		0		0	-2.53326	2	-0.917201	1		0
samp_94	-16.8633	-2.29492	1	-0.850314	1		0	-5.07637	1		0	-2.5333	1	-0.917294	4		0
samp_95	-15.9241	-2.29479	1		0	-4.40123	3	-5.07635	1	-1.9298	2		0	-0.917223	1		0
samp_96	-18.5424	-2.29481	1	-0.850295	2	-4.4011	1	-5.07634	1	-1.92982	2		0		0	-4.84425	1
samp_97	-20.096	-2.29479	1	-0.850389	1	-4.40123	2		0	-1.92985	2	-2.53327	1	-0.91723	1		0
samp_98	-16.8517	-2.2948	1		0	-4.40122	1	-5.07635	1		0	-2.53323	2	-0.9172	2	-4.84428	1
samp_99	-19.478	-2.29479	1	-0.850416	1	-4.40123	3		0		0	-2.53326	2		0	-4.84429	1

## Sheet: occlusion_resamp_10.0uM
run	log_F	b5H1_log_P	b5H1_weight	b5F2_log_P	b5F2_weight	b5G4_log_P	b5G4_weight	b5H3_log_P	b5H3_weight	b5H7_log_P	b5H7_weight	b5H2_log_P	b5H2_weight	b5H6_log_P	b5H6_weight	b5G9_log_P	b5G9_weight
fit	-1.32477	-2.38631	1	-0.966637	1	-4.41778	1	-5.10833	1	-1.99417	1	-2.574	1	-0.950589	1	-4.88019	1
samp_00	-17.9483		0		0	-4.53559	1		0	-2.1161	2	-2.69336	2	-1.07955	2	-4.99776	1
samp_01	0.329918	-2.04794	1	-0.572785	1		0	-4.78825	3	-1.64142	1	-2.23859	1		0	-4.56638	1
samp_02	-18.5877	-2.50578	2	-1.09175	3		0		0		0	-2.69337	1	-1.07952	2		0
samp_03	-18.5051		0	-1.09176	3	-4.53559	1		0	-2.11609	1		0	-1.07951	2	-4.99776	1
samp_04	-1.46862		0	-0.982349	1	-4.43204	1	-5.12285	1	-2.00918	1	-2.58859	2	-0.966777	2		0
samp_05	-0.343401		0		0		0	-4.95635	2	-1.83215	1	-2.41811	1	-0.770026	3	-4.73135	1
samp_06	-1.44012		0		0		0	-5.1201	1	-2.00635	1	-2.58583	4	-0.963734	1	-4.89171	1
samp_07	-0.279145	-2.2151	1	-0.774703	1	-4.25435	1	-4.94267	2	-1.81711	1		0		0	-4.71794	2
samp_08	-0.25536		0	-0.768298	1	-4.2492	1	-4.93748	2		0	-2.39835	2		0	-4.71285	2
samp_09	-19.4931		0	-1.09176	1	-4.53561	2		0	-2.11609	2	-2.69337	2	-1.07949	1		0
samp_10	-1.38078	-2.39222	1	-0.97299	2		0	-5.11418	1	-2.00023	2	-2.57988	1		0	-4.88592	1
samp_11	-1.14059	-2.36491	2	-0.943469	1	-4.39699	1	-5.0872	1		0	-2.55267	2		0	-4.85949	1
samp_12	-18.9878	-2.50578	2	-1.09175	1		0		0	-2.1161	2	-2.69337	2		0	-4.99778	1
samp_13	-0.336966		0		0	-4.26655	1	-4.955	2	-1.83067	1		0		0	-4.73003	4
samp_14	-0.275104	-2.21417	1		0	-4.25347	1	-4.94179	2		0	-2.40288	1	-0.751619	2	-4.71707	1
samp_15	-0.275365		0	-0.773691	1	-4.25353	1	-4.94185	2	-1.81619	1		0	-0.751688	3		0
samp_16	-18.0307	-2.50579	2	-1.09176	1	-4.53559	2		0	-2.1161	1	-2.69338	1		0	-4.99776	1
samp_17	-1.41418	-2.39561	1	-0.976634	1	-4.42683	1	-5.11755	1	-2.00371	2	-2.58327	2		0		0
samp_18	-17.5201	-2.50578	2		0	-4.53559	2		0		0	-2.69337	1	-1.07952	1	-4.99777	2
samp_19	-18.2272		0	-1.09176	2		0		0	-2.1161	1	-2.69338	2	-1.07952	2	-4.99776	1
samp_20	-1.22769	-2.37542	2	-0.954875	1	-4.4072	2	-5.09756	1		0		0	-0.938475	2		0
samp_21	-1.21317	-2.37372	3	-0.953022	1		0	-5.09589	1		0	-2.56144	2	-0.936575	1		0
samp_22	-18.7197	-2.5058	2	-1.09177	1	-4.53559	1		0	-2.11611	2		0	-1.07951	2		0
samp_23	-18.4593	-2.50578	2		0		0		0	-2.11608	1	-2.69338	1	-1.0795	2	-4.99777	2
samp_24	-21.6596	-2.50579	3	-1.09176	1		0		0	-2.1161	2	-2.69338	1		0	-4.99776	1
samp_25	-1.2816		0		0	-4.41318	1	-5.10364	1		0	-2.56927	1	-0.945321	2	-4.87561	3
samp_26	-16.5105		0	-1.09176	2	-4.53558	2		0	-2.11609	1		0	-1.07949	1	-4.99776	2
samp_27	-0.277299	-2.21467	1	-0.774209	1		0	-4.94227	2	-1.81666	1	-2.40337	1	-0.752224	2		0
samp_28	-1.32751	-2.38661	3		0	-4.41807	1	-5.10862	1	-1.99448	1	-2.57429	1	-0.950914	1		0
samp_29	-0.171726	-2.18964	1	-0.744896	2	-4.23058	1	-4.9187	2		0	-2.37858	1	-0.721971	1		0
samp_30	-0.184567		0	-0.748579	2	-4.23349	2	-4.92163	2		0	-2.38168	1	-0.725775	1		0
samp_31	-1.2794	-2.38133	2	-0.96126	2	-4.41294	1	-5.1034	1	-1.98906	1		0	-0.945048	1		0
samp_32	-1.19623		0		0	-4.4036	3	-5.0939	1		0	-2.55944	1	-0.934317	1	-4.86607	2
samp_33	-18.6996	-2.50579	2		0	-4.53559	1		0		0	-2.69338	2	-1.07952	3		0
samp_34	-19.3151		0	-1.09176	2	-4.53559	2		0	-2.1161	2	-2.69338	2		0		0
samp_35	-0.341602		0	-0.791004	1		0	-4.95597	2	-1.83173	2		0	-0.769552	3		0
samp_36	-1.39195	-2.39336	3	-0.974221	1		0	-5.11532	1	-2.00141	1		0	-0.958401	2		0
samp_37	-1.05479		0	-0.931357	3	-4.38629	3	-5.0763	1		0		0		0	-4.84885	1
samp_38	-1.14494	-2.36545	1	-0.944044	1	-4.39754	1	-5.08773	1		0	-2.5532	2		0	-4.86004	2
samp_39	-17.9057		0		0	-4.53559	2		0	-2.1161	1		0	-1.07952	3	-4.99776	2
samp_40	-0.217278	-2.20064	2	-0.757815	1		0	-4.92903	2		0	-2.38947	1	-0.735306	1	-4.70456	1
samp_41	-17.7317		0		0	-4.5356	3		0		0	-2.69337	1	-1.07948	1	-4.99777	3
samp_42	-15.0627	-2.50579	2	-1.09176	4		0		0	-2.11612	1		0		0	-4.99777	1
samp_43	-19.2738	-2.50579	2		0	-4.53559	1		0		0	-2.69338	1	-1.07952	3	-4.99776	1
samp_44	-18.5894	-2.50579	1	-1.09176	1		0		0		0	-2.69339	2	-1.07952	2	-4.99776	2
samp_45	-18.3388	-2.50579	1	-1.09177	2		0		0	-2.1161	1		0	-1.07953	2	-4.99776	2
samp_46	-18.5681	-2.50579	3	-1.09176	1		0		0	-2.1161	1	-2.69338	1	-1.07952	1	-4.99775	1
samp_47	-1.20381	-2.37261	1	-0.951802	1	-4.40447	3	-5.09479	1	-1.98011	1		0		0	-4.86695	1
samp_48	-1.47667		0	-0.983175	2		0	-5.12362	1	-2.00996	1	-2.58935	2	-0.967623	2		0
samp_49	-1.3272		0	-0.966917	1	-4.41804	1	-5.10859	1	-1.99444	1	-2.57425	1	-0.950889	1	-4.88045	2
samp_50	-1.2794	-2.38133	2	-0.96126	2	-4.41294	1	-5.1034	1	-1.98906	1		0	-0.945048	1		0
samp_51	-1.38518	-2.39267	1	-0.973475	1		0	-5.11464	1	-2.00069	2	-2.58033	1		0	-4.88635	2
samp_52	-0.273903	-2.21389	2	-0.7733	1	-4.25322	1	-4.94153	2	-1.81585	1	-2.4026	1		0		0
samp_53	0.35612	-2.03946	1	-0.562155	1		0	-4.78062	3		0	-2.23025	3		0		0
samp_54	-19.1157	-2.50579	3	-1.09175	2		0		0	-2.1161	1	-2.69338	1		0	-4.99776	1
samp_55	-1.07637	-2.35668	3	-0.934481	3		0	-5.07911	1		0	-2.54447	1		0		0
samp_56	-18.9756	-2.50583	2	-1.09176	1		0		0	-2.1161	1	-2.69336	1	-1.07952	2	-4.99774	1
samp_57	-1.33767	-2.3877	2	-0.968128	2	-4.41913	1	-5.1097	1	-1.9956	2		0		0		0
samp_58	-1.27352	-2.38067	1	-0.96055	1		0	-5.10275	1		0	-2.56837	1	-0.944308	2	-4.87473	2
samp_59	-0.268002	-2.21254	1		0	-4.25194	1	-4.94025	2		0		0	-0.74965	2	-4.71556	2
samp_60	-1.31926	-2.38572	1	-0.965995	1	-4.41721	2	-5.10774	1	-1.99356	1	-2.5734	1	-0.949926	1		0
samp_61	-18.5022		0	-1.09178	4	-4.53561	1		0		0	-2.69337	1	-1.07952	1	-4.99777	1
samp_62	-18.5285	-2.50579	1	-1.09176	1	-4.53559	1		0		0	-2.69338	1	-1.07952	2	-4.99776	2
samp_63	-18.2914	-2.5058	3	-1.09176	1	-4.5356	3		0		0		0	-1.07953	1		0
samp_64	0.418302		0	-0.536227	2		0	-4.76219	3	-1.61063	2		0	-0.506159	1		0
samp_65	-1.45319	-2.39946	1	-0.980758	2		0	-5.12137	1	-2.00765	2		0	-0.965135	1	-4.89294	1
samp_66	-0.32935	-2.22644	1	-0.787866	1	-4.26497	1	-4.9534	2	-1.82891	2		0	-0.766314	1		0
samp_67	-19.8582		0	-1.09176	3		0		0		0	-2.69338	2	-1.07952	1	-4.99776	2
samp_68	-18.3549	-2.5058	1	-1.09176	2	-4.5356	1		0	-2.11609	1	-2.6934	1	-1.07944	2		0
samp_69	0.441768		0	-0.526173	2	-4.0676	1	-4.75511	3	-1.60223	1		0	-0.495738	1		0
samp_70	-1.17266	-2.36887	2	-0.947755	2		0	-5.09109	1		0	-2.5566	1	-0.931136	1	-4.86333	1
samp_71	-18.1787		0	-1.09177	2	-4.5356	1		0		0	-2.69338	2	-1.07953	2	-4.99776	1
samp_72	-18.1854	-2.50578	1	-1.09179	1		0		0	-2.11608	2	-2.69336	3	-1.07954	1		0
samp_73	-18.2973	-2.50579	1	-1.09176	3	-4.53559	1		0		0		0	-1.07952	1	-4.99776	2
samp_74	-17.8609		0		0	-4.53566	1		0		0	-2.69335	2	-1.07952	3	-4.99777	2
samp_75	-1.38725	-2.39288	1		0	-4.42418	2	-5.11484	1	-2.00092	1		0	-0.95787	2	-4.88656	1
samp_76	-1.42821	-2.39701	2		0	-4.4282	1	-5.11894	1	-2.00514	1	-2.58466	1	-0.96243	2		0
samp_77	-1.21049	-2.3734	4		0	-4.40524	2	-5.09557	1	-1.98092	1		0		0		0
samp_78	-1.21607	-2.37406	2	-0.953396	3		0	-5.09622	1	-1.9816	1	-2.56178	1		0		0
samp_79	-1.40751		0	-0.975899	1	-4.4262	1	-5.11686	1		0	-2.5826	2	-0.960143	3		0
samp_80	-1.22161		0	-0.954101	2	-4.40651	2	-5.09686	1		0		0	-0.937671	2	-4.86897	1
samp_81	-1.44793		0	-0.980211	1	-4.43009	1	-5.12087	1	-2.00713	2		0	-0.96457	1	-4.89245	2
samp_82	-0.449537		0		0	-4.28918	1	-4.97786	2	-1.85565	3		0	-0.796865	1	-4.75243	1
samp_83	-1.36062		0	-0.97074	1	-4.42149	1	-5.11211	1	-1.99808	1	-2.57779	2	-0.954814	1	-4.88389	1
samp_84	-1.53041	-2.40671	1		0		0	-5.12859	1	-2.01509	2	-2.59434	2	-0.973128	1	-4.90001	1
samp_85	-17.5916	-2.5058	1		0	-4.53561	2		0		0	-2.6934	2	-1.07953	2	-4.99776	1
samp_86	-1.22027	-2.37456	3	-0.953931	2		0	-5.09671	1		0		0	-0.937496	2		0
samp_87	-1.66046		0	-1.00044	1	-4.44864	1	-5.13977	1	-2.02655	1		0	-0.985416	4		0
samp_88	-20.519	-2.50579	2		0	-4.53559	1		0	-2.1161	1	-2.69338	1	-1.07952	2	-4.99776	1
samp_89	-1.39309	-2.39348	1		0	-4.42476	1	-5.11543	1	-2.00152	1		0	-0.95853	2	-4.88714	2
samp_90	-18.6423	-2.50579	1	-1.09176	1	-4.53559	1		0	-2.1161	1	-2.69338	2	-1.07952	1	-4.99776	1
samp_91	-16.8773	-2.50581	2		0	-4.5356	1		0	-2.11609	2	-2.69338	3		0		0
samp_92	-0.34084	-2.22897	1		0	-4.26736	1	-4.95581	2	-1.83156	1	-2.41755	2		0	-4.73082	1
samp_93	-18.4398	-2.50579	2	-1.09176	2		0		0	-2.1161	1	-2.69338	2		0	-4.99775	1
samp_94	-18.3549	-2.5058	1	-1.09176	2	-4.5356	1		0	-2.11609	1	-2.6934	1	-1.07944	2		0
samp_95	-0.34062		0		0	-4.26732	2	-4.95577	2	-1.83151	1	-2.4175	1	-0.769293	2		0
samp_96	-19.5378	-2.5058	1	-1.09175	1	-4.5356	1		0	-2.1161	2	-2.69338	2	-1.07951	1		0
samp_97	-1.26596		0	-0.959625	1	-4.41147	2	-5.10191	1		0	-2.56752	1	-0.943366	2	-4.87391	1
samp_98	-1.26864		0	-0.959955	4		0	-5.10221	1	-1.98782	1		0	-0.943701	1	-4.8742	1
samp_99	-1.21583	-2.37403	1	-0.95336	1	-4.40585	1	-5.09619	1		0	-2.56176	2	-0.936914	1	-4.86831	1

[truncated: 18 more sheets: occlusion_resamp_25.0uM, occlusion_resamp_50.0uM, occlusion_resamp_125.0uM, occlusion_resamp_250.0uM, c60_beta_resamp, c61_beta_resamp, c62_beta_resamp, c63_beta_resamp, c64_beta_resamp, c65_beta_resamp, c71_beta_resamp, c72_beta_resamp, c81_beta_resamp, c82_beta_resamp, c41_beta_resamp, gaston_extraction, ushida_extraction, rnap_motif]
